# Supplementary material for: Antioxidant property and characterization data of 1-o-galloylglycerol synthesized via enzymatic glycerolysis
Source: Data Brief. 2020 Jan 14;29:105110. doi: 10.1016/j.dib.2020.105110 (PMC6974738; doi:10.1016/j.dib.2020.105110)
Supplement: Multimedia component 1 [file mmc1.zip]

Archive with 60 entries (55 files):
- Supplementary materials/
- __MACOSX/._Supplementary materials
- Supplementary materials/In vitro assays/
- Supplementary materials/.DS_Store
- __MACOSX/Supplementary materials/._.DS_Store
- Supplementary materials/UV/
- __MACOSX/Supplementary materials/._UV
- Supplementary materials/FTIR/
- __MACOSX/Supplementary materials/._FTIR
- Supplementary materials/NMR/
- Supplementary materials/In vitro assays/.DS_Store
- __MACOSX/Supplementary materials/In vitro assays/._.DS_Store
- Supplementary materials/In vitro assays/DPPH_KNTCS.xlsx
- __MACOSX/Supplementary materials/In vitro assays/._DPPH_KNTCS.xlsx
- Supplementary materials/In vitro assays/abts.xlsx
- __MACOSX/Supplementary materials/In vitro assays/._abts.xlsx
- Supplementary materials/In vitro assays/h2o2.xlsx
- __MACOSX/Supplementary materials/In vitro assays/._h2o2.xlsx
- Supplementary materials/In vitro assays/FRAP.xlsx
- __MACOSX/Supplementary materials/In vitro assays/._FRAP.xlsx
- Supplementary materials/UV/.DS_Store
- __MACOSX/Supplementary materials/UV/._.DS_Store
- Supplementary materials/UV/Spc Stacked Graph.pdf
- __MACOSX/Supplementary materials/UV/._Spc Stacked Graph.pdf
- Supplementary materials/UV/PG.csv
- __MACOSX/Supplementary materials/UV/._PG.csv
- Supplementary materials/UV/GG.csv
- __MACOSX/Supplementary materials/UV/._GG.csv
- Supplementary materials/UV/GA.csv
- __MACOSX/Supplementary materials/UV/._GA.csv
- Supplementary materials/FTIR/.DS_Store
- __MACOSX/Supplementary materials/FTIR/._.DS_Store
- Supplementary materials/FTIR/PG.SPA
- __MACOSX/Supplementary materials/FTIR/._PG.SPA
- Supplementary materials/FTIR/GA.SPA
- __MACOSX/Supplementary materials/FTIR/._GA.SPA
- Supplementary materials/FTIR/GG.SPA
- __MACOSX/Supplementary materials/FTIR/._GG.SPA
- Supplementary materials/NMR/H.pdf
- __MACOSX/Supplementary materials/NMR/._H.pdf
- Supplementary materials/NMR/.DS_Store
- __MACOSX/Supplementary materials/NMR/._.DS_Store
- Supplementary materials/NMR/H_PRESAT_procpar
- __MACOSX/Supplementary materials/NMR/._H_PRESAT_procpar
- Supplementary materials/NMR/gCOSY.pdf
- __MACOSX/Supplementary materials/NMR/._gCOSY.pdf
- Supplementary materials/NMR/gHMQC.pdf
- __MACOSX/Supplementary materials/NMR/._gHMQC.pdf
- Supplementary materials/NMR/gHMBC_procpar
- __MACOSX/Supplementary materials/NMR/._gHMBC_procpar
- Supplementary materials/NMR/gCOSY_procpar
- __MACOSX/Supplementary materials/NMR/._gCOSY_procpar
- Supplementary materials/NMR/H_procpar
- __MACOSX/Supplementary materials/NMR/._H_procpar
- Supplementary materials/NMR/gHSQC_procpar
- __MACOSX/Supplementary materials/NMR/._gHSQC_procpar
- Supplementary materials/NMR/gHSQC.pdf
- __MACOSX/Supplementary materials/NMR/._gHSQC.pdf
- Supplementary materials/NMR/gHMBC.pdf
- __MACOSX/Supplementary materials/NMR/._gHMBC.pdf
