# Supplementary material for: Antioxidant property and characterization data of 1-o-galloylglycerol synthesized via enzymatic glycerolysis
Source: Data Brief. 2020 Jan 14;29:105110. doi: 10.1016/j.dib.2020.105110 (PMC6974738; doi:10.1016/j.dib.2020.105110)
Supplement: Multimedia component 1 [file mmc1.zip › Supplementary materials/In vitro assays/DPPH_KNTCS.xlsx]

## Sheet: 0.002 mM
TIME	DPPH
	AVERAGE					PG			FRSA		GG			FRSA		GA			FRSA		TIME	PG	GA	GG
0	0.6324					0.6425	0.6504	0.5991	0.289904		0.635	0.6274	0.6327	0.117076		0.5787	0.6109	0.5948	6.28868		0	99.7101	93.7113	99.8829
10	0.6312		Blank cuvette	0.0345		0.6353	0.6412	0.5994	0.988772		0.613	0.606	0.627	2.65907		0.5702	0.5888	0.5795	8.66432		10	99.0112	91.3357	97.3409
20	0.63135					0.6307	0.6387	0.59	1.93516		0.606	0.5988	0.6154	4.12443		0.5588	0.6038	0.5813	8.38569		20	98.0648	91.6143	95.8756
30	0.6332					0.6235	0.6327	0.5863	3.17911		0.5985	0.5968	0.6132	5.0721		0.5438	0.5967	0.5703	10.5117		30	96.8209	89.4883	94.9279
40	0.63265					0.6208	0.6283	0.5805	3.80897		0.5974	0.5974	0.6104	5.16871		0.5436	0.5997	0.5717	10.1953		40	96.191	89.8047	94.8313
50	0.6314					0.616	0.6249	0.5787	4.16597		0.6002	0.5953	0.6064	5.15441		0.5475	0.5952	0.5714	10.0575		50	95.834	89.9425	94.8456
60	0.6305					0.6144	0.6227	0.5752	4.42953		0.5985	0.5931	0.6068	5.20694		0.5524	0.5873	0.5699	10.1734		60	95.5705	89.8266	94.7931
70	0.63025					0.6136	0.6195	0.573	4.73633		0.6	0.5922	0.606	5.17835		0.552	0.5867	0.5694	10.2196		70	95.2637	89.7804	94.8217
80	0.63005					0.6102	0.6154	0.5718	5.19128		0.6008	0.5944	0.6047	5.05135		0.552	0.585	0.5685	10.335		80	94.8087	89.665	94.9486
90	0.6295					0.6084	0.6132	0.5711	5.36695		0.5997	0.5916	0.6045	5.19328		0.5515	0.5843	0.5679	10.3529		90	94.6331	89.6471	94.8067
100	0.62935					0.6074	0.6102	0.5701	5.62327		0.5992	0.5909	0.6034	5.29825		0.5523	0.6004	0.5764	8.90701		100	94.3767	91.093	94.7017
110	0.62965					0.6062	0.6082	0.5691	5.90607		0.5989	0.5914	0.6025	5.3852		0.5504	0.603	0.5767	8.89692		110	94.0939	91.1031	94.6148
120	0.62955					0.6055	0.6077	0.5685	5.99109		0.5994	0.5916	0.6025	5.33008		0.5499	0.603	0.5765	8.92082		120	94.0089	91.0792	94.6699
130	0.62925					0.6047	0.6077	0.5681	6.01093		0.5995	0.5917	0.6025	5.27112		0.5504	0.6018	0.5761	8.93653		130	93.9891	91.0635	94.7289
140	0.62905					0.605	0.6069	0.568	6.01295		0.5997	0.5911	0.6025	5.26168		0.5515	0.6004	0.576	8.92832		140	93.987	91.0717	94.7383
150	0.6288					0.6047	0.6062	0.5675	6.05755		0.5994	0.5907	0.6025	5.26109		0.5523	0.5997	0.576	8.8844		150	93.9425	91.1156	94.7389
160	0.6288					0.6038	0.6053	0.5674	6.16411		0.5989	0.5903	0.6029	5.28914		0.5531	0.5997	0.5764	8.8171		160	93.8359	91.1829	94.7109
170	0.6288					0.6039	0.6044	0.5674	6.20899		0.5992	0.5903	0.6025	5.29474		0.5538	0.5997	0.5758	8.81149		170	93.791	91.1885	94.7053
180	0.6288					0.6034	0.6039	0.567	6.28751		0.5994	0.5903	0.6019	5.31718		0.5543	0.5997	0.5724	8.97414		180	93.7125	91.0259	94.6828
190	0.62875					0.6034	0.6025	0.5669	6.36376		0.5992	0.5901	0.6017	5.34287		0.5543	0.5995	0.58	8.5514		190	93.6362	91.4486	94.6571
200	0.6286					0.6038	0.6019	0.5669	6.35134		0.5994	0.5903	0.6012	5.32458		0.5545	0.5997	0.5741	8.8369		200	93.6487	91.1631	94.6754
210	0.6286					0.6039	0.6014	0.5668	6.3794		0.5992	0.5903	0.6008	5.35824		0.5547	0.6	0.5743	8.79762		210	93.6206	91.2024	94.6418
220	0.62855					0.604	0.6012	0.5668	6.37713		0.5992	0.5901	0.6005	5.37834		0.5545	0.6008	0.5798	8.44766		220	93.6229	91.5523	94.6217
230	0.62855					0.6044	0.6008	0.5668	6.37713		0.5989	0.5901	0.5989	5.48495		0.5547	0.6008	0.5776	8.55989		230	93.6229	91.4401	94.5151
240	0.6288					0.604	0.6003	0.5665	6.48382		0.5992	0.59	0.5981	5.55836		0.5547	0.5989	0.5768	8.74979		240	93.5162	91.2502	94.4416
250	0.62855					0.6034	0.6003	0.5668	6.4613		0.5994	0.59	0.5962	5.61401		0.5549	0.5982	0.5751	8.83483		250	93.5387	91.1652	94.386
260	0.6286					0.6033	0.6	0.5665	6.50844		0.5992	0.5896	0.5979	5.56023		0.5549	0.5983	0.5697	9.13988		260	93.4916	90.8601	94.4398
270	0.6286					0.6029	0.5997	0.5668	6.53089		0.5994	0.5896	0.5992	5.47607		0.5549	0.5985	0.5769	8.72468		270	93.4691	91.2753	94.5239
280	0.6286					0.603	0.5995	0.5665	6.55333		0.5994	0.5896	0.5992	5.47607		0.5549	0.5968	0.579	8.70224		280	93.4467	91.2978	94.5239
290	0.62855					0.6029	0.5995	0.5665	6.55108		0.5994	0.5896	0.5985	5.50739		0.5549	0.5944	0.5812	8.70578		290	93.4489	91.2942	94.4926
300	0.6287					0.6029	0.5992	0.5665	6.5915		0.5994	0.5896	0.5979	5.56491		0.5547	0.5932	0.5689	9.21407		300	93.4085	90.7859	94.4351
310	0.6287					0.6029	0.5992	0.5665	6.5915		0.5994	0.5896	0.5981	5.55369		0.5547	0.5933	0.5679	9.20565		310	93.4085	90.7943	94.4463
320	0.6287					0.6025	0.5989	0.5665	6.63076		0.5994	0.5896	0.5981	5.55369		0.5549	0.5925	0.5746	9.25614		320	93.3692	90.7439	94.4463
330	0.6287					0.6025	0.5989	0.5665	6.63076		0.5994	0.5896	0.5981	5.55369		0.5547	0.5907	0.5738	9.42444		330	93.3692	90.5756	94.4463
340	0.6288					0.6024	0.5988	0.5665	6.65769		0.5994	0.5896	0.5983	5.55836		0.5549	0.5885	0.5669	9.60794		340	93.3423	90.3921	94.4416
350	0.6288					0.6024	0.5988	0.5668	6.64087		0.5994	0.5896	0.5983	5.55836		0.5549	0.5868	0.5687	9.75097		350	93.3591	90.249	94.4416
360	0.6288					0.6024	0.5985	0.5668	6.65769		0.5994	0.5896	0.5985	5.54714		0.5547	0.5861	0.5666	9.82669		360	93.3423	90.1733	94.4529
370	0.6288					0.6024	0.5985	0.5669	6.65208		0.5994	0.5896	0.5983	5.55836		0.5547	0.5852	0.5688	9.90241		370	93.3479	90.0976	94.4416
380	0.62865					0.6019	0.5985	0.5669	6.65657		0.5994	0.5896	0.5985	5.5233		0.5547	0.5841	0.5657	9.97223		380	93.3434	90.0278	94.4767
390	0.62895					0.6019	0.5985	0.567	6.69807		0.5995	0.5896	0.5985	5.56537		0.5547	0.5829	0.5665	10.1186		390	93.3019	89.8814	94.4346
400	0.62895					0.6019	0.5985	0.567	6.69807		0.5994	0.5896	0.5983	5.58219		0.5547	0.5818	0.565	10.2111		400	93.3019	89.7889	94.4178
410	0.62885					0.6019	0.5985	0.5674	6.65994		0.5995	0.5896	0.5985	5.54948		0.5547	0.5806	0.5716	10.297		410	93.3401	89.703	94.4505
420	0.629					0.6019	0.5985	0.567	6.70592		0.5995	0.5896	0.5985	5.57331		0.5547	0.5784	0.5702	10.5046		420	93.2941	89.4954	94.4267
430	0.62895					0.6019	0.5983	0.5665	6.73732		0.5995	0.5896	0.5985	5.56537		0.5545	0.5778	0.5638	10.5644		430	93.2627	89.4356	94.4346
440	0.629					0.6019	0.5985	0.5668	6.71713		0.5995	0.5896	0.5985	5.57331		0.5547	0.5761	0.5647	10.6981		440	93.2829	89.3019	94.4267
450	0.629					0.6019	0.5983	0.5668	6.72834		0.5995	0.5896	0.5985	5.57331		0.5545	0.5744	0.5632	10.8579		450	93.2717	89.1421	94.4267
460	0.62885					0.6019	0.5981	0.5668	6.71602		0.5997	0.5896	0.5985	5.53826		0.5547	0.5739	0.5622	10.8606		460	93.284	89.1394	94.4617
470	0.629					0.6019	0.5983	0.5668	6.72834		0.5997	0.5896	0.5985	5.5621		0.5545	0.5741	0.5621	10.8831		470	93.2717	89.1169	94.4379
480	0.62885					0.6019	0.5981	0.5665	6.73285		0.5995	0.5896	0.5985	5.54948		0.5545	0.5744	0.5617	10.8354		480	93.2672	89.1646	94.4505
490	0.6288					0.6019	0.5981	0.5668	6.70817		0.5995	0.5896	0.5985	5.54153		0.5545	0.5746	0.5667	10.811		490	93.2918	89.189	94.4585
500	0.629					0.6019	0.5981	0.5668	6.73956		0.5995	0.5896	0.5988	5.55649		0.5545	0.5741	0.5663	10.8831		500	93.2604	89.1169	94.4435
510	0.629					0.6019	0.5981	0.5668	6.73956		0.5995	0.5896	0.5985	5.57331		0.5545	0.5729	0.5618	10.984		510	93.2604	89.016	94.4267
520	0.629					0.6019	0.5981	0.5665	6.75638		0.5997	0.5896	0.5988	5.54528		0.5545	0.572	0.5609	11.0597		520	93.2436	88.9403	94.4547
530	0.629					0.6019	0.5981	0.5665	6.75638		0.5997	0.5896	0.5988	5.54528		0.5545	0.5715	0.5629	11.1018		530	93.2436	88.8982	94.4547
540	0.629					0.6019	0.5981	0.5668	6.73956		0.5997	0.5896	0.5988	5.54528		0.5545	0.5709	0.5603	11.1522		540	93.2604	88.8478	94.4547
550	0.629					0.6019	0.5981	0.5668	6.73956		0.5997	0.5896	0.5988	5.54528		0.5543	0.5708	0.5647	11.1775		550	93.2604	88.8225	94.4547
560	0.629					0.6018	0.5981	0.5665	6.76198		0.5997	0.5896	0.5988	5.54528		0.5545	0.5707	0.5646	11.169		560	93.238	88.831	94.4547
570	0.629					0.6018	0.5979	0.5665	6.7732		0.5997	0.5896	0.5989	5.53967		0.5545	0.5685	0.5626	11.3541		570	93.2268	88.6459	94.4603
580	0.629					0.6019	0.5979	0.5665	6.76759		0.5997	0.5896	0.5989	5.53967		0.5545	0.5674	0.559	11.4466		580	93.2324	88.5534	94.4603
590	0.62905					0.6019	0.5979	0.5665	6.77543		0.5997	0.5896	0.5989	5.54761		0.5543	0.5674	0.5601	11.4709		590	93.2246	88.5291	94.4524
600	0.62905					0.6019	0.5979	0.5665	6.77543		0.5997	0.5896	0.5989	5.54761		0.5545	0.5665	0.5616	11.5297		600	93.2246	88.4703	94.4524
610	0.62915					0.6018	0.5979	0.5665	6.79672		0.6	0.5896	0.5988	5.55229		0.5545	0.5642	0.5582	11.738		610	93.2033	88.262	94.4477
620	0.62905					0.6019	0.5979	0.5668	6.75861		0.5997	0.5896	0.5989	5.54761		0.5543	0.5619	0.5592	11.9334		620	93.2414	88.0666	94.4524
630	0.62915					0.6018	0.5979	0.5668	6.7799		0.5997	0.5896	0.5989	5.5635		0.5545	0.5612	0.5589	11.9902		630	93.2201	88.0098	94.4365
640	0.62915					0.6019	0.5978	0.5665	6.79672		0.5997	0.5896	0.5989	5.5635		0.5545	0.5619	0.5578	11.9314		640	93.2033	88.0686	94.4365
650	0.6292					0.6019	0.5978	0.5665	6.80455		0.5997	0.5896	0.5989	5.57144		0.5543	0.5636	0.5578	11.8127		650	93.1954	88.1873	94.4286
660	0.6292					0.6019	0.5978	0.5665	6.80455		0.5997	0.5896	0.5992	5.55462		0.5545	0.5642	0.5589	11.7454		660	93.1954	88.2546	94.4454
670	0.6292					0.6019	0.5979	0.5665	6.79895		0.5997	0.5896	0.5989	5.57144		0.5543	0.5651	0.5585	11.6866		670	93.2011	88.3134	94.4286
680	0.6292					0.6019	0.5978	0.5665	6.80455		0.5997	0.5896	0.5989	5.57144		0.5545	0.5659	0.5609	11.6025		680	93.1954	88.3975	94.4286
690	0.6292					0.6019	0.5978	0.5665	6.80455		0.5997	0.5896	0.5992	5.55462		0.5545	0.5662	0.562	11.5773		690	93.1954	88.4227	94.4454
700	0.6292					0.6019	0.5978	0.5665	6.80455		0.5997	0.5896	0.5992	5.55462		0.5545	0.5659	0.5594	11.6025		700	93.1954	88.3975	94.4454
710	0.6294					0.6019	0.5978	0.5665	6.83588		0.5997	0.5896	0.5992	5.58637		0.5543	0.5659	0.5616	11.649		710	93.1641	88.351	94.4136
720	0.62945					0.6018	0.5978	0.5665	6.84932		0.5997	0.5896	0.5992	5.59431		0.5543	0.5657	0.5583	11.6732		720	93.1507	88.3268	94.4057
730	0.62945					0.6019	0.5978	0.5665	6.84371		0.5997	0.5896	0.5992	5.59431		0.5545	0.5654	0.56	11.6817		730	93.1563	88.3183	94.4057
740	0.6296					0.6019	0.5978	0.5665	6.86719		0.5997	0.5896	0.5994	5.6069		0.5545	0.5654	0.5601	11.7039		740	93.1328	88.2961	94.3931
750	0.6296					0.6019	0.5978	0.5665	6.86719		0.5997	0.5896	0.5992	5.6181		0.5545	0.5651	0.5611	11.7291		750	93.1328	88.2709	94.3819
760	0.6297					0.6019	0.5978	0.5665	6.88284		0.5997	0.5896	0.5994	5.62276		0.5545	0.565	0.5602	11.7524		760	93.1172	88.2476	94.3772
770	0.6297					0.6019	0.5978	0.5665	6.88284		0.5997	0.5896	0.5994	5.62276		0.5545	0.5643	0.5592	11.8112		770	93.1172	88.1888	94.3772
780	0.62985					0.6019	0.5978	0.5665	6.9063		0.5997	0.5896	0.5994	5.64654		0.5545	0.5643	0.5581	11.8334		780	93.0937	88.1666	94.3535
790	0.62985					0.6019	0.5978	0.5665	6.9063		0.5997	0.5896	0.5994	5.64654		0.5545	0.565	0.5584	11.7746		790	93.0937	88.2254	94.3535
800	0.6297					0.6019	0.5978	0.5665	6.88284		0.5997	0.5896	0.5994	5.62276		0.5545	0.5651	0.559	11.744		800	93.1172	88.256	94.3772
810	0.62985					0.6019	0.5978	0.5665	6.9063		0.5997	0.5896	0.5994	5.64654		0.5545	0.5647	0.5585	11.7998		810	93.0937	88.2002	94.3535
820	0.62985					0.6019	0.5978	0.5665	6.9063		0.5997	0.5896	0.5995	5.64094		0.5545	0.5643	0.56	11.8334		820	93.0937	88.1666	94.3591
830	0.62985					0.6019	0.5978	0.5665	6.9063		0.5997	0.5896	0.5995	5.64094		0.5547	0.5648	0.5606	11.7746		830	93.0937	88.2254	94.3591
840	0.63					0.6019	0.5978	0.5665	6.92975		0.5997	0.5896	0.5997	5.65351		0.5547	0.5648	0.5608	11.7968		840	93.0702	88.2032	94.3465
850	0.63					0.6019	0.5978	0.5665	6.92975		0.5997	0.5896	0.5997	5.65351		0.5545	0.565	0.5604	11.7968		850	93.0702	88.2032	94.3465
860	0.63					0.6019	0.5974	0.5665	6.95214		0.5997	0.5896	0.6	5.63672		0.5547	0.5642	0.5594	11.8472		860	93.0479	88.1528	94.3633
870	0.63					0.6019	0.5978	0.5665	6.92975		0.5997	0.5896	0.6	5.63672		0.5545	0.5635	0.5602	11.9228		870	93.0702	88.0772	94.3633
880	0.63					0.6019	0.5974	0.5665	6.95214		0.5997	0.5896	0.6002	5.62552		0.5547	0.5632	0.5598	11.9312		880	93.0479	88.0688	94.3745
890	0.6301					0.6019	0.5978	0.5665	6.94538		0.5997	0.5896	0.6002	5.64137		0.5547	0.5626	0.5576	11.9963		890	93.0546	88.0037	94.3586
900	0.6302					0.6019	0.5974	0.5665	6.98338		0.5997	0.5896	0.6002	5.65721		0.5547	0.5612	0.5585	12.1286		900	93.0166	87.8714	94.3428
910	0.6302					0.6019	0.5978	0.5665	6.961		0.5997	0.5896	0.6002	5.65721		0.5547	0.5597	0.5568	12.2545		910	93.039	87.7455	94.3428
920	0.6302					0.6019	0.5978	0.5665	6.961		0.5997	0.5896	0.6003	5.65161		0.5547	0.5597	0.5577	12.2545		920	93.039	87.7455	94.3484
930	0.63025					0.6019	0.5978	0.5665	6.96881		0.5997	0.5896	0.6003	5.65953		0.5547	0.5613	0.557	12.1276		930	93.0312	87.8724	94.3405
940	0.63025					0.6019	0.5978	0.5665	6.96881		0.5997	0.5896	0.599	5.73227		0.5547	0.5629	0.5584	11.9933		940	93.0312	88.0067	94.2677
950	0.63025					0.6019	0.5978	0.5665	6.96881		0.5997	0.5896	0.598	5.78822		0.5547	0.5635	0.5587	11.9429		950	93.0312	88.0571	94.2118
960	0.63025					0.6019	0.5974	0.5665	6.99119		0.5997	0.5896	0.597	5.84417		0.5547	0.5635	0.5592	11.9429		960	93.0088	88.0571	94.1558
970	0.63025					0.6019	0.5974	0.5665	6.99119		0.5997	0.5896	0.596	5.90013		0.5547	0.563	0.5586	11.9849		970	93.0088	88.0151	94.0999
980	0.63025					0.6019	0.5974	0.5665	6.99119		0.5997	0.5896	0.5938	6.02322		0.5547	0.5626	0.5579	12.0185		980	93.0088	87.9815	93.9768
990	0.63025					0.6019	0.5974	0.5665	6.99119		0.5997	0.5896	0.5938	6.02322		0.5547	0.5626	0.5598	12.0185		990	93.0088	87.9815	93.9768
1000	0.63025					0.6019	0.5974	0.5665	6.99119		0.5997	0.5896	0.5938	6.02322		0.5549	0.5626	0.5586	12.0017		1000	93.0088	87.9983	93.9768
1010	0.63045					0.6019	0.5974	0.5665	7.0224		0.5997	0.5896	0.5938	6.05476		0.5549	0.5629	0.559	12.006		1010	92.9776	87.994	93.9452
1020	0.6305					0.6019	0.5974	0.5665	7.0302		0.5997	0.5896	0.5938	6.06264		0.5547	0.5629	0.5596	12.0302		1020	92.9698	87.9698	93.9374
1030	0.63065					0.6019	0.5974	0.5665	7.05359		0.5997	0.5896	0.5938	6.08628		0.5547	0.5626	0.5598	12.0775		1030	92.9464	87.9225	93.9137
1040	0.63075					0.6019	0.5978	0.5665	7.04682		0.5997	0.5896	0.5938	6.10203		0.5547	0.5629	0.56	12.0671		1040	92.9532	87.9329	93.898
1050	0.63085					0.6019	0.5978	0.5665	7.06241		0.5997	0.5896	0.5938	6.11777		0.5547	0.563	0.5593	12.0734		1050	92.9376	87.9266	93.8822
1060	0.63085					0.6019	0.5978	0.5665	7.06241		0.5997	0.5896	0.5938	6.11777		0.5549	0.563	0.5594	12.0567		1060	92.9376	87.9433	93.8822
1070	0.631					0.6019	0.5978	0.5665	7.08578		0.5997	0.5896	0.5938	6.14138		0.5549	0.563	0.5593	12.0788		1070	92.9142	87.9212	93.8586
1080	0.63125					0.6019	0.5978	0.5665	7.1247		0.5997	0.5896	0.5938	6.1807		0.5549	0.563	0.5601	12.1156		1080	92.8753	87.8844	93.8193
1090	0.6315					0.6019	0.5978	0.5665	7.1636		0.5997	0.5896	0.5938	6.21999		0.5549	0.5632	0.5585	12.1357		1090	92.8364	87.8643	93.78
1100	0.6315					0.6019	0.5974	0.5665	7.18593		0.5997	0.5896	0.5938	6.21999		0.5549	0.5635	0.5589	12.1106		1100	92.8141	87.8894	93.78
1110	0.63165					0.6019	0.5978	0.5665	7.18692		0.5997	0.5896	0.5938	6.24355		0.5549	0.5635	0.5604	12.1326		1110	92.8131	87.8674	93.7565
1120	0.63165					0.6019	0.5978	0.5665	7.18692		0.5997	0.5896	0.5938	6.24355		0.5549	0.5632	0.5597	12.1577		1120	92.8131	87.8423	93.7565
1130	0.63165					0.6019	0.5978	0.5665	7.18692		0.5997	0.5896	0.5938	6.24355		0.5549	0.5632	0.5589	12.1577		1130	92.8131	87.8423	93.7565
1140	0.63175					0.6019	0.5978	0.5665	7.20246		0.5997	0.5896	0.5938	6.25924		0.5551	0.5632	0.5582	12.1557		1140	92.7975	87.8443	93.7408
1150	0.63175					0.6019	0.5978	0.5665	7.20246		0.5997	0.5896	0.5938	6.25924		0.5551	0.5632	0.5589	12.1557		1150	92.7975	87.8443	93.7408
1160	0.63175					0.6019	0.5978	0.5665	7.20246		0.5997	0.5896	0.5938	6.25924		0.5551	0.5632	0.5601	12.1557		1160	92.7975	87.8443	93.7408
1170	0.63175					0.6019	0.5978	0.5665	7.20246		0.5997	0.5896	0.5938	6.25924		0.5549	0.5632	0.5592	12.1725		1170	92.7975	87.8275	93.7408
1180	0.63175					0.6024	0.5978	0.5665	7.17455		0.5997	0.5896	0.5938	6.25924		0.5551	0.5632	0.5586	12.1557		1180	92.8254	87.8443	93.7408
1190	0.63175					0.6019	0.5978	0.5665	7.20246		0.5997	0.5896	0.5938	6.25924		0.5551	0.5632	0.5599	12.1557		1190	92.7975	87.8443	93.7408
1200	0.6319					0.6019	0.5978	0.5665	7.22576		0.5997	0.5896	0.5938	6.28278		0.5551	0.5635	0.5605	12.1527		1200	92.7742	87.8473	93.7172
1210	0.6319					0.6024	0.5978	0.5665	7.19786		0.5997	0.5896	0.5938	6.28278		0.5551	0.5635	0.5592	12.1527		1210	92.8021	87.8473	93.7172
1220	0.63195					0.6024	0.5978	0.5665	7.20562		0.5997	0.5896	0.5938	6.29062		0.5551	0.5635	0.5593	12.16		1220	92.7944	87.84	93.7094
1230	0.63195					0.6024	0.5978	0.5665	7.20562		0.5997	0.5896	0.5938	6.29062		0.5552	0.5635	0.5596	12.1516		1230	92.7944	87.8484	93.7094
1240	0.6321					0.6024	0.5979	0.5665	7.22334		0.5997	0.5896	0.5938	6.31415		0.5551	0.5635	0.5602	12.1821		1240	92.7767	87.8179	93.6859
1250	0.6321					0.6024	0.5978	0.5665	7.22892		0.5997	0.5896	0.5938	6.31415		0.5551	0.5635	0.5601	12.1821		1250	92.7711	87.8179	93.6859
1260	0.6321					0.6024	0.5978	0.5665	7.22892		0.5997	0.5896	0.5938	6.31415		0.5552	0.5635	0.5589	12.1737		1260	92.7711	87.8263	93.6859
1270	0.6321					0.6024	0.5978	0.5665	7.22892		0.5997	0.5896	0.5938	6.31415		0.5552	0.5635	0.5585	12.1737		1270	92.7711	87.8263	93.6859
1280	0.6323					0.6024	0.5978	0.5665	7.25995		0.5997	0.5896	0.5938	6.34549		0.5552	0.5635	0.5599	12.2031		1280	92.74	87.7969	93.6545
1290	0.6323					0.6024	0.5978	0.5665	7.25995		0.5997	0.5896	0.5938	6.34549		0.5552	0.5635	0.5582	12.2031		1290	92.74	87.7969	93.6545
1300	0.63235					0.6024	0.5978	0.5665	7.26771		0.5997	0.5896	0.5938	6.35332		0.5552	0.5635	0.5588	12.2104		1300	92.7323	87.7896	93.6467
1310	0.63235					0.6024	0.5979	0.5665	7.26213		0.5997	0.5896	0.5938	6.35332		0.5552	0.5636	0.5603	12.2021		1310	92.7379	87.7979	93.6467
1320	0.63235					0.6025	0.5979	0.5665	7.25656		0.5997	0.5896	0.5938	6.35332		0.5554	0.5636	0.5599	12.1853		1320	92.7434	87.8147	93.6467
1330	0.63245					0.6025	0.5979	0.5665	7.27207		0.5997	0.5896	0.5938	6.36898		0.5552	0.5636	0.5598	12.2167		1330	92.7279	87.7833	93.631
1340	0.63245					0.6025	0.5979	0.5665	7.27207		0.5997	0.5896	0.5938	6.36898		0.5554	0.5636	0.5605	12.2		1340	92.7279	87.8	93.631
1350	0.6326					0.6025	0.5979	0.5665	7.29532		0.5997	0.5896	0.5938	6.39247		0.5554	0.5636	0.5604	12.222		1350	92.7047	87.778	93.6075
1360	0.6326					0.6025	0.5979	0.5665	7.29532		0.5997	0.5896	0.5938	6.39247		0.5554	0.5636	0.5603	12.222		1360	92.7047	87.778	93.6075
1370	0.6326					0.6025	0.5981	0.5665	7.28418		0.5997	0.5896	0.5938	6.39247		0.5554	0.5636	0.5594	12.222		1370	92.7158	87.778	93.6075
1380	0.6326					0.6025	0.5981	0.5665	7.28418		0.5997	0.5896	0.5938	6.39247		0.5554	0.5636	0.5597	12.222		1380	92.7158	87.778	93.6075
1390	0.6327					0.6018	0.5981	0.5665	7.33868		0.5997	0.5896	0.5938	6.40811		0.5554	0.5636	0.5598	12.2367		1390	92.6613	87.7633	93.5919
1400	0.6327					0.6018	0.5979	0.5665	7.34983		0.5997	0.5896	0.5938	6.40811		0.5554	0.5636	0.5604	12.2367		1400	92.6502	87.7633	93.5919
1410	0.63275					0.6018	0.5979	0.5665	7.35757		0.5997	0.5896	0.5938	6.41594		0.5554	0.5637	0.5591	12.2357		1410	92.6424	87.7643	93.5841
1420	0.63275					0.6018	0.5979	0.5665	7.35757		0.5997	0.5896	0.5938	6.41594		0.5554	0.5637	0.5587	12.2357		1420	92.6424	87.7643	93.5841
1430	0.63295					0.6018	0.5979	0.5665	7.38853		0.5997	0.5896	0.5938	6.44721		0.5554	0.5636	0.5606	12.2734		1430	92.6115	87.7266	93.5528
1440	0.63295					0.6018	0.5979	0.5665	7.38853		0.5997	0.5896	0.5938	6.44721		0.5554	0.5636	0.5601	12.2734		1440	92.6115	87.7266	93.5528
1450	0.63295					0.6018	0.5981	0.5665	7.37739		0.5997	0.5896	0.5938	6.44721		0.5557	0.5636	0.5593	12.2483		1450	92.6226	87.7517	93.5528
1460	0.63295					0.6018	0.5983	0.5665	7.36625		0.5997	0.5896	0.5938	6.44721		0.5557	0.5636	0.5604	12.2483		1460	92.6337	87.7517	93.5528
1470	0.63295					0.6018	0.5981	0.5665	7.37739		0.5997	0.5896	0.5938	6.44721		0.5557	0.5637	0.5589	12.24		1470	92.6226	87.76	93.5528
1480	0.633					0.6018	0.5979	0.5665	7.39627		0.5997	0.5896	0.5938	6.45503		0.5557	0.5637	0.5586	12.2473		1480	92.6037	87.7527	93.545
1490	0.633					0.6018	0.5981	0.5665	7.38513		0.5997	0.5896	0.5938	6.45503		0.5557	0.5637	0.5606	12.2473		1490	92.6149	87.7527	93.545
1500	0.633					0.6018	0.5979	0.5665	7.39627		0.5997	0.5896	0.5938	6.45503		0.5558	0.5636	0.559	12.2473		1500	92.6037	87.7527	93.545
1510	0.633					0.6018	0.5979	0.5665	7.39627		0.5997	0.5896	0.5938	6.45503		0.5558	0.5636	0.5601	12.2473		1510	92.6037	87.7527	93.545
1520	0.633					0.6018	0.5979	0.5665	7.39627		0.5997	0.5896	0.5938	6.45503		0.5557	0.5636	0.5585	12.2556		1520	92.6037	87.7444	93.545
1530	0.63315					0.6018	0.5981	0.5665	7.40834		0.5997	0.5896	0.5938	6.47847		0.5558	0.5636	0.5607	12.2693		1530	92.5917	87.7307	93.5215
1540	0.63315					0.6018	0.5981	0.5665	7.40834		0.5997	0.5896	0.5938	6.47847		0.5558	0.5636	0.5607	12.2693		1540	92.5917	87.7307	93.5215
1550	0.6333					0.6018	0.5981	0.5665	7.43153		0.5997	0.5896	0.5938	6.50189		0.5558	0.5636	0.5589	12.2912		1550	92.5685	87.7088	93.4981
1560	0.6333					0.6018	0.5981	0.5665	7.43153		0.5997	0.5896	0.5938	6.50189		0.5558	0.5636	0.5607	12.2912		1560	92.5685	87.7088	93.4981
1570	0.63315					0.6018	0.5981	0.5665	7.40834		0.5997	0.5896	0.5938	6.47847		0.5558	0.5636	0.5605	12.2693		1570	92.5917	87.7307	93.5215
1580	0.6333					0.6018	0.5981	0.5665	7.43153		0.5997	0.5896	0.5938	6.50189		0.5558	0.5636	0.5588	12.2912		1580	92.5685	87.7088	93.4981
1590	0.63335					0.6018	0.5981	0.5665	7.43926		0.5997	0.5896	0.5938	6.5097		0.556	0.5636	0.5595	12.2819		1590	92.5607	87.7181	93.4903
1600	0.6333					0.6018	0.5981	0.5665	7.43153		0.5997	0.5896	0.5938	6.50189		0.556	0.5636	0.5599	12.2745		1600	92.5685	87.7255	93.4981
1610	0.63335					0.6018	0.5981	0.5665	7.43926		0.5997	0.5896	0.5938	6.5097		0.556	0.5636	0.5587	12.2819		1610	92.5607	87.7181	93.4903
1620	0.63335					0.6018	0.5981	0.5665	7.43926		0.5997	0.5896	0.5938	6.5097		0.556	0.5636	0.5609	12.2819		1620	92.5607	87.7181	93.4903
1630	0.63335					0.6018	0.5981	0.5665	7.43926		0.5997	0.5896	0.5938	6.5097		0.5562	0.5636	0.559	12.2652		1630	92.5607	87.7348	93.4903
1640	0.6335					0.6018	0.5981	0.5665	7.46244		0.5997	0.5896	0.5938	6.53311		0.556	0.5636	0.5594	12.3038		1640	92.5376	87.6962	93.4669
1650	0.6335					0.6018	0.5981	0.5665	7.46244		0.5997	0.5896	0.5938	6.53311		0.556	0.5636	0.5594	12.3038		1650	92.5376	87.6962	93.4669
1660	0.6335					0.6018	0.5981	0.5665	7.46244		0.5997	0.5896	0.5938	6.53311		0.556	0.5636	0.5601	12.3038		1660	92.5376	87.6962	93.4669
1670	0.6335					0.6018	0.5981	0.5665	7.46244		0.5997	0.5896	0.5938	6.53311		0.5562	0.5636	0.5591	12.2871		1670	92.5376	87.7129	93.4669
1680	0.6336					0.6018	0.5981	0.5665	7.47788		0.5997	0.5896	0.5938	6.54871		0.5562	0.5636	0.5594	12.3018		1680	92.5221	87.6982	93.4513
1690	0.6336					0.6018	0.5981	0.5665	7.47788		0.5997	0.5896	0.5938	6.54871		0.5562	0.5636	0.5603	12.3018		1690	92.5221	87.6982	93.4513
1700	0.6336					0.6018	0.5981	0.5665	7.47788		0.5997	0.5896	0.5938	6.54871		0.5562	0.5636	0.5602	12.3018		1700	92.5221	87.6982	93.4513
1710	0.6336					0.6018	0.5981	0.5665	7.47788		0.5997	0.5896	0.5938	6.54871		0.5562	0.5636	0.5607	12.3018		1710	92.5221	87.6982	93.4513
1720	0.6336					0.6018	0.5981	0.5665	7.47788		0.5997	0.5896	0.5938	6.54871		0.5564	0.5636	0.5602	12.2851		1720	92.5221	87.7149	93.4513
1730	0.6336					0.6018	0.5981	0.5665	7.47788		0.5997	0.5896	0.5938	6.54871		0.5562	0.5636	0.5595	12.3018		1730	92.5221	87.6982	93.4513
1740	0.6336					0.6018	0.5981	0.5665	7.47788		0.5997	0.5896	0.5938	6.54871		0.5564	0.5636	0.5596	12.2851		1740	92.5221	87.7149	93.4513
1750	0.6336					0.6018	0.5981	0.5665	7.47788		0.5997	0.5896	0.5938	6.54871		0.5564	0.5636	0.56	12.2851		1750	92.5221	87.7149	93.4513
1760	0.63375					0.6018	0.5981	0.5665	7.50104		0.5997	0.5896	0.5938	6.5721		0.5564	0.5636	0.559	12.3071		1760	92.499	87.6929	93.4279
1770	0.63375					0.6018	0.5981	0.5665	7.50104		0.5997	0.5896	0.5938	6.5721		0.5565	0.5636	0.559	12.2987		1770	92.499	87.7013	93.4279
1780	0.6338					0.6018	0.5981	0.5665	7.50876		0.5997	0.5896	0.5938	6.5799		0.5564	0.5636	0.5606	12.3144		1780	92.4912	87.6856	93.4201
1790	0.6338					0.6018	0.5981	0.5665	7.50876		0.5997	0.5896	0.5938	6.5799		0.5565	0.5636	0.5597	12.306		1790	92.4912	87.694	93.4201
1800	0.6338					0.6018	0.5981	0.5665	7.50876		0.5997	0.5896	0.5938	6.5799		0.5564	0.5636	0.5602	12.3144		1800	92.4912	87.6856	93.4201
					DPPH SA	6.46331	7.07337	12.2836		DPPH SA	8.17222	9.81316	9.13079			12.9151	11.7137	12.281

## Sheet: 0.005 mM
TIME	DPPH
	AVERAGE	Blank cuvette		PG			FRSA		GG			FRSA		GA			FRSA		TIME	PG	GA	GG
0	0.6322	0.0345		0.6245	0.6047	0.6166	2.83308		0.6369	0.5723	0.6069	4.48943		0.5817	0.5746	0.5775	9.07925		0	97.1669	90.9208	95.5106
10	0.6299			0.604	0.5868	0.5953	5.80002		0.594	0.5333	0.5584	11.4209		0.5592	0.531	0.5474	14.1138		10	94.2	85.8862	88.5791
20	0.6299			0.5845	0.5722	0.5783	8.66084		0.5745	0.5172	0.5508	13.8394		0.5392	0.5095	0.5217	17.8759		20	91.3392	82.1241	86.1606
30	0.6299			0.5739	0.5619	0.567	10.4636		0.5449	0.5031	0.5239	17.792		0.5253	0.4994	0.512	19.7626		30	89.5364	80.2374	82.208
40	0.6299			0.568	0.5545	0.5613	11.5273		0.544	0.4841	0.5069	19.8578		0.5151	0.4904	0.5035	21.3134		40	88.4727	78.6866	80.1422
50	0.6299			0.5585	0.5471	0.5528	12.9493		0.543	0.4831	0.5223	19.1076		0.5057	0.4877	0.4962	22.3995		50	87.0507	77.6005	80.8924
60	0.6299			0.5491	0.5425	0.5458	14.125		0.542	0.4776	0.5002	20.7088		0.4989	0.4859	0.4937	23.0209		60	85.875	76.9791	79.2912
70	0.6299			0.5427	0.5376	0.5404	15.0599		0.5418	0.4743	0.5095	20.3841		0.4953	0.4849	0.4914	23.4072		70	84.9401	76.5928	79.6159
80	0.6299			0.5403	0.5333	0.5368	15.6365		0.5415	0.4736	0.5045	20.72		0.4907	0.4848	0.4881	23.8551		80	84.3635	76.1449	79.28
90	0.6299			0.5357	0.5311	0.5334	16.2076		0.5408	0.4714	0.503	20.9663		0.487	0.4843	0.4859	24.2134		90	83.7924	75.7866	79.0337
100	0.6299			0.5319	0.5291	0.5305	16.6947		0.5381	0.4699	0.5003	21.3526		0.484	0.4837	0.4839	24.5269		100	83.3053	75.4731	78.6474
110	0.6299			0.528	0.5267	0.5274	17.2209		0.5344	0.4693	0.4917	22.0748		0.4824	0.4832	0.4828	24.7061		110	82.7791	75.2939	77.9252
120	0.6299			0.5249	0.5254	0.5253	17.5848		0.53	0.4687	0.4913	22.3771		0.48	0.4828	0.4814	24.9412		120	82.4152	75.0588	77.6229
130	0.6299			0.5225	0.5233	0.5229	17.9711		0.5205	0.4685	0.4934	22.8026		0.4784	0.4823	0.4808	25.0924		130	82.0289	74.9076	77.1974
140	0.6299			0.5209	0.5217	0.5213	18.2398		0.5122	0.4686	0.4896	23.4744		0.4773	0.4819	0.4791	25.2715		140	81.7602	74.7285	76.5256
150	0.6299			0.5202	0.5205	0.521	18.363		0.5078	0.4688	0.484	24.0231		0.4763	0.4816	0.4781	25.4003		150	81.637	74.5997	75.9769
160	0.6299			0.5197	0.5195	0.5196	18.5254		0.5001	0.4684	0.4885	24.2246		0.4752	0.4813	0.4777	25.5011		160	81.4746	74.4989	75.7754
170	0.6299			0.5188	0.5187	0.5188	18.6653		0.4988	0.4684	0.4844	24.5269		0.4749	0.4813	0.4775	25.5291		170	81.3347	74.4709	75.4731
180	0.6299			0.5183	0.5182	0.5183	18.7493		0.4946	0.4679	0.4794	25.07		0.4745	0.4812	0.4781	25.5235		180	81.2507	74.4765	74.93
190	0.6299			0.518	0.518	0.518	18.7941		0.4894	0.4678	0.4756	25.5794		0.4743	0.481	0.4785	25.5235		190	81.2059	74.4765	74.4206
200	0.6299			0.517	0.517	0.517	18.962		0.4874	0.4677	0.4776	25.585		0.474	0.481	0.4767	25.641		200	81.038	74.359	74.415
210	0.6299			0.5162	0.5162	0.5162	19.0964		0.4867	0.4675	0.4799	25.5067		0.4736	0.4808	0.4781	25.5962		210	80.9036	74.4038	74.4933
220	0.6299			0.5154	0.516	0.5157	19.1804		0.484	0.4673	0.4768	25.8426		0.4735	0.4807	0.4767	25.6858		220	80.8196	74.3142	74.1574
230	0.6299			0.515	0.5154	0.5152	19.2644		0.4832	0.4671	0.474	26.0553		0.4734	0.4806	0.4765	25.7082		230	80.7356	74.2918	73.9447
240	0.6299			0.5145	0.515	0.5148	19.3371		0.4826	0.4668	0.4734	26.1393		0.473	0.4806	0.4759	25.7642		240	80.6629	74.2358	73.8607
250	0.6299			0.5144	0.5144	0.5144	19.3987		0.4815	0.4666	0.4737	26.1953		0.473	0.4806	0.4762	25.7474		250	80.6013	74.2526	73.8047
260	0.6299			0.5138	0.5141	0.514	19.4715		0.4807	0.4664	0.4733	26.2737		0.4729	0.4806	0.4777	25.669		260	80.5285	74.331	73.7263
270	0.6299			0.5137	0.5138	0.5138	19.5051		0.4802	0.4663	0.4718	26.3912		0.4728	0.4806	0.4774	25.6914		270	80.4949	74.3086	73.6088
280	0.6299			0.5131	0.5133	0.5132	19.6003		0.4797	0.4663	0.472	26.408		0.4727	0.4806	0.4767	25.7362		280	80.3997	74.2638	73.592
290	0.6299			0.5125	0.5132	0.5129	19.6563		0.4792	0.4662	0.4722	26.4304		0.4725	0.4806	0.4762	25.7754		290	80.3437	74.2246	73.5696
300	0.6299			0.5123	0.5131	0.5127	19.6842		0.4787	0.4662	0.4716	26.492		0.4725	0.4806	0.4758	25.7978		300	80.3158	74.2022	73.508
310	0.6299			0.5119	0.5125	0.5122	19.7682		0.4782	0.4662	0.4732	26.4304		0.4723	0.4806	0.4756	25.8202		310	80.2318	74.1798	73.5696
320	0.6299			0.5117	0.5123	0.512	19.8018		0.4777	0.4662	0.4722	26.5144		0.4723	0.4806	0.477	25.7418		320	80.1982	74.2582	73.4856
330	0.6299			0.5117	0.5122	0.512	19.8074		0.4772	0.4662	0.4726	26.52		0.4725	0.4806	0.4776	25.697		330	80.1926	74.303	73.48
340	0.6299			0.5115	0.5119	0.5117	19.8522		0.4767	0.4662	0.4729	26.5312		0.4723	0.4806	0.4762	25.7866		340	80.1478	74.2134	73.4688
350	0.6299			0.5115	0.5116	0.5116	19.8746		0.4762	0.4662	0.4725	26.5816		0.4723	0.4806	0.4752	25.8426		350	80.1254	74.1574	73.4184
360	0.6299			0.5111	0.5116	0.5114	19.9082		0.4757	0.4662	0.47	26.7495		0.4727	0.4806	0.4765	25.7474		360	80.0918	74.2526	73.2505
370	0.6299			0.5109	0.5112	0.5111	19.9586		0.4752	0.4662	0.4696	26.7999		0.4728	0.4805	0.4774	25.697		370	80.0414	74.303	73.2001
380	0.6299			0.5108	0.5111	0.511	19.9754		0.4747	0.4661	0.4691	26.8615		0.4728	0.48	0.4768	25.7586		380	80.0246	74.2414	73.1385
390	0.6299			0.5108	0.5111	0.511	19.9754		0.4742	0.4658	0.4691	26.9063		0.4728	0.4799	0.4765	25.781		390	80.0246	74.219	73.0937
400	0.6299			0.5106	0.5109	0.5108	20.009		0.4737	0.4658	0.4691	26.9343		0.4729	0.4795	0.4768	25.781		400	79.991	74.219	73.0657
410	0.6299			0.5096	0.5108	0.5102	20.1041		0.4732	0.4658	0.4702	26.9007		0.4728	0.479	0.4766	25.8258		410	79.8959	74.1742	73.0993
420	0.6299			0.5086	0.5108	0.5097	20.1881		0.4727	0.4658	0.4682	27.0406		0.4725	0.4785	0.4762	25.893		420	79.8119	74.107	72.9594
430	0.6299			0.5076	0.5105	0.5091	20.2945		0.4722	0.4658	0.4697	26.9847		0.4723	0.4779	0.4746	26.0273		430	79.7055	73.9727	73.0153
440	0.6299			0.5066	0.5105	0.5086	20.3785		0.4717	0.4658	0.4682	27.0966		0.4721	0.4776	0.4748	26.0441		440	79.6215	73.9559	72.9034
450	0.6299			0.5056	0.5105	0.5081	20.4624		0.4714	0.4658	0.4684	27.1022		0.4718	0.4772	0.4738	26.1393		450	79.5376	73.8607	72.8978
460	0.6299			0.5046	0.5104	0.5075	20.5576		0.4714	0.4658	0.4679	27.1302		0.4716	0.4771	0.4744	26.1225		460	79.4424	73.8775	72.8698
470	0.6299			0.5036	0.5104	0.507	20.6416		0.4714	0.4658	0.4678	27.1358		0.4716	0.4773	0.4739	26.1393		470	79.3584	73.8607	72.8642
480	0.6299			0.5026	0.5103	0.5065	20.7312		0.4711	0.4661	0.4693	27.0518		0.4714	0.4779	0.4743	26.0945		480	79.2688	73.9055	72.9482
490	0.6299			0.5016	0.5103	0.506	20.8151		0.4708	0.4658	0.4682	27.147		0.4714	0.4785	0.4761	25.9601		490	79.1849	74.0399	72.853
500	0.6299			0.5006	0.5103	0.5055	20.8991		0.4707	0.4658	0.4676	27.1862		0.4714	0.4785	0.4741	26.0721		500	79.1009	73.9279	72.8138
510	0.6299			0.4996	0.5101	0.5049	20.9999		0.4706	0.4658	0.4678	27.1806		0.4714	0.4788	0.4753	25.9881		510	79.0001	74.0119	72.8194
520	0.6299			0.4986	0.5101	0.5044	21.0839		0.4703	0.4658	0.4675	27.2142		0.4714	0.4785	0.4757	25.9825		520	78.9161	74.0175	72.7858
530	0.6299			0.4981	0.5098	0.504	21.151		0.4705	0.4658	0.4689	27.1246		0.4713	0.4785	0.4753	26.0105		530	78.849	73.9895	72.8754
540	0.6299			0.4976	0.5098	0.5037	21.1958		0.4701	0.4658	0.4684	27.175		0.4714	0.4785	0.474	26.0777		540	78.8042	73.9223	72.825
550	0.6299			0.4971	0.5097	0.5034	21.2462		0.47	0.4658	0.4676	27.2254		0.4713	0.4785	0.4744	26.0609		550	78.7538	73.9391	72.7746
560	0.6299			0.4966	0.5097	0.5032	21.2854		0.4699	0.4658	0.4673	27.2478		0.4711	0.4784	0.4759	25.9937		560	78.7146	74.0063	72.7522
570	0.6299			0.4961	0.5097	0.5029	21.3302		0.4699	0.4658	0.4679	27.2142		0.4711	0.4784	0.4744	26.0777		570	78.6698	73.9223	72.7858
580	0.6299			0.4958	0.5097	0.5028	21.3526		0.4697	0.4661	0.4684	27.1806		0.4708	0.4784	0.4754	26.0385		580	78.6474	73.9615	72.8194
590	0.6299			0.4955	0.5095	0.5025	21.3974		0.4697	0.4661	0.4679	27.2086		0.4707	0.4784	0.4739	26.1281		590	78.6026	73.8719	72.7914
600	0.6299			0.4952	0.5095	0.5024	21.4198		0.4697	0.4661	0.468	27.203		0.4708	0.4784	0.4754	26.0385		600	78.5802	73.9615	72.797
610	0.6299			0.4949	0.5095	0.5022	21.4478		0.4697	0.4661	0.4675	27.231		0.4707	0.4783	0.4751	26.0665		610	78.5522	73.9335	72.769
620	0.6299			0.4946	0.5093	0.502	21.487		0.4695	0.4662	0.4681	27.203		0.4708	0.4783	0.4736	26.1449		620	78.513	73.8551	72.797
630	0.6299			0.4943	0.509	0.5017	21.5373		0.4697	0.4662	0.4683	27.1806		0.4708	0.4783	0.4742	26.1113		630	78.4627	73.8887	72.8194
640	0.6299			0.494	0.5088	0.5014	21.5821		0.4694	0.4662	0.4674	27.2478		0.4708	0.4783	0.4742	26.1113		640	78.4179	73.8887	72.7522
650	0.6299			0.4937	0.5088	0.5013	21.6045		0.4694	0.4662	0.4678	27.2254		0.4707	0.4783	0.4742	26.1169		650	78.3955	73.8831	72.7746
660	0.6299			0.4934	0.5086	0.501	21.6493		0.4695	0.4663	0.4678	27.2142		0.4707	0.4783	0.4754	26.0497		660	78.3507	73.9503	72.7858
670	0.6299			0.4931	0.5086	0.5009	21.6717		0.4693	0.4662	0.4674	27.2534		0.4707	0.4783	0.4751	26.0665		670	78.3283	73.9335	72.7466
680	0.6299			0.4928	0.5086	0.5007	21.6997		0.4693	0.4662	0.4678	27.231		0.4707	0.4783	0.4744	26.1057		680	78.3003	73.8943	72.769
690	0.6299			0.4925	0.5086	0.5006	21.7221		0.4693	0.4662	0.4674	27.2534		0.4706	0.478	0.4731	26.2009		690	78.2779	73.7991	72.7466
700	0.6299			0.4923	0.5086	0.5005	21.7389		0.4693	0.4662	0.4674	27.2534		0.4706	0.478	0.4742	26.1393		700	78.2611	73.8607	72.7466
710	0.6299			0.4921	0.5086	0.5004	21.7557		0.469	0.4662	0.4676	27.259		0.4706	0.478	0.4739	26.1561		710	78.2443	73.8439	72.741
720	0.6299			0.4919	0.5083	0.5001	21.8005		0.4693	0.4662	0.4681	27.2142		0.4706	0.478	0.4745	26.1225		720	78.1995	73.8775	72.7858
730	0.6299			0.4917	0.5082	0.5	21.8229		0.469	0.4662	0.4677	27.2534		0.4706	0.478	0.4747	26.1113		730	78.1771	73.8887	72.7466
740	0.6299			0.4915	0.5081	0.4998	21.8509		0.469	0.4662	0.468	27.2366		0.4706	0.4779	0.4733	26.1953		740	78.1491	73.8047	72.7634
750	0.6299			0.4913	0.5081	0.4997	21.8677		0.4688	0.4661	0.4675	27.2814		0.4705	0.4779	0.4738	26.1729		750	78.1323	73.8271	72.7186
760	0.6299			0.4911	0.5078	0.4995	21.9068		0.4693	0.4662	0.4676	27.2422		0.4706	0.4779	0.4738	26.1673		760	78.0932	73.8327	72.7578
770	0.6299			0.4909	0.5076	0.4993	21.9404		0.469	0.4662	0.4673	27.2758		0.4705	0.4779	0.4731	26.2121		770	78.0596	73.7879	72.7242
780	0.6299			0.4907	0.5078	0.4993	21.9404		0.469	0.4662	0.4674	27.2702		0.4705	0.4778	0.4747	26.1281		780	78.0596	73.8719	72.7298
790	0.6299			0.4905	0.5075	0.499	21.9852		0.4688	0.4662	0.4676	27.2702		0.4706	0.4779	0.475	26.1001		790	78.0148	73.8999	72.7298
800	0.6299			0.4903	0.5076	0.499	21.9908		0.4688	0.4662	0.4672	27.2926		0.4706	0.4778	0.4733	26.2009		800	78.0092	73.7991	72.7074
810	0.6299			0.4901	0.5078	0.499	21.9908		0.4688	0.4662	0.4674	27.2814		0.4705	0.4778	0.4741	26.1617		810	78.0092	73.8383	72.7186
820	0.6299			0.4899	0.5076	0.4988	22.0244		0.4688	0.4662	0.4672	27.2926		0.4706	0.4778	0.4732	26.2065		820	77.9756	73.7935	72.7074
830	0.6299			0.4897	0.5075	0.4986	22.0524		0.4688	0.4662	0.4676	27.2702		0.4705	0.4777	0.4746	26.1393		830	77.9476	73.8607	72.7298
840	0.6299			0.4895	0.5075	0.4985	22.0692		0.4688	0.4663	0.4673	27.2814		0.4705	0.4777	0.4735	26.2009		840	77.9308	73.7991	72.7186
850	0.6299			0.4893	0.5075	0.4984	22.086		0.4688	0.4662	0.4675	27.2758		0.4706	0.4777	0.4737	26.1841		850	77.914	73.8159	72.7242
860	0.6299			0.4892	0.5075	0.4984	22.0916		0.4688	0.4662	0.4673	27.287		0.4705	0.4777	0.4748	26.1281		860	77.9084	73.8719	72.713
870	0.6299			0.4891	0.5075	0.4983	22.1028		0.4686	0.4663	0.4671	27.3038		0.4706	0.4776	0.4745	26.1449		870	77.8972	73.8551	72.6962
880	0.6299			0.489	0.5076	0.4983	22.1028		0.4688	0.4663	0.4679	27.2478		0.4706	0.4777	0.4734	26.2009		880	77.8972	73.7991	72.7522
890	0.6299			0.4889	0.5076	0.4983	22.1084		0.4686	0.4663	0.4672	27.2982		0.4705	0.4777	0.473	26.2289		890	77.8916	73.7711	72.7018
900	0.6299			0.4888	0.5076	0.4982	22.1196		0.4686	0.4662	0.4676	27.2814		0.4705	0.4777	0.4745	26.1449		900	77.8804	73.8551	72.7186
910	0.6299			0.4887	0.5075	0.4981	22.1364		0.4686	0.4662	0.4674	27.2926		0.4705	0.4776	0.4748	26.1337		910	77.8636	73.8663	72.7074
920	0.6299			0.4886	0.5073	0.498	22.1588		0.4686	0.4662	0.4672	27.3038		0.4705	0.4776	0.4735	26.2065		920	77.8412	73.7935	72.6962
930	0.6299			0.4885	0.5073	0.4979	22.17		0.4688	0.4662	0.4674	27.2814		0.4705	0.4776	0.475	26.1225		930	77.83	73.8775	72.7186
940	0.6299			0.4884	0.5073	0.4979	22.1756		0.4686	0.4662	0.4672	27.3038		0.4705	0.4776	0.474	26.1785		940	77.8244	73.8215	72.6962
950	0.6299			0.4883	0.5073	0.4978	22.1868		0.4686	0.4662	0.4673	27.2982		0.4705	0.4776	0.4752	26.1113		950	77.8132	73.8887	72.7018
960	0.6299			0.4882	0.5073	0.4978	22.1924		0.4686	0.4662	0.4678	27.2702		0.4706	0.4773	0.4739	26.1953		960	77.8076	73.8047	72.7298
970	0.6299			0.4881	0.5073	0.4977	22.2036		0.4686	0.4662	0.4672	27.3038		0.4705	0.4773	0.4737	26.2121		970	77.7964	73.7879	72.6962
980	0.6299			0.488	0.5073	0.4977	22.2092		0.4685	0.4662	0.4676	27.287		0.4705	0.4773	0.4745	26.1673		980	77.7908	73.8327	72.713
990	0.6299			0.4879	0.5073	0.4976	22.2204		0.4685	0.4663	0.4674	27.2926		0.4706	0.4773	0.4729	26.2513		990	77.7796	73.7487	72.7074
1000	0.6299			0.4878	0.5073	0.4976	22.226		0.4686	0.4662	0.4677	27.2758		0.4706	0.4773	0.4747	26.1505		1000	77.774	73.8495	72.7242
1010	0.6299			0.4877	0.5072	0.4975	22.2427		0.4685	0.4661	0.467	27.3262		0.4705	0.4773	0.4729	26.2569		1010	77.7573	73.7431	72.6738
1020	0.6299			0.4876	0.5073	0.4975	22.2427		0.4685	0.4663	0.4676	27.2814		0.4706	0.4772	0.4747	26.1561		1020	77.7573	73.8439	72.7186
1030	0.6299			0.4875	0.5072	0.4974	22.2595		0.4686	0.4662	0.4673	27.2982		0.4706	0.4772	0.4748	26.1505		1030	77.7405	73.8495	72.7018
1040	0.6299			0.4874	0.5072	0.4973	22.2707		0.4685	0.4662	0.4673	27.3038		0.4706	0.4773	0.4742	26.1785		1040	77.7293	73.8215	72.6962
1050	0.6299			0.4873	0.5072	0.4973	22.2763		0.4685	0.4662	0.467	27.3206		0.4707	0.4772	0.473	26.2457		1050	77.7237	73.7543	72.6794
1060	0.6299			0.4872	0.5072	0.4972	22.2875		0.4685	0.4662	0.4673	27.3038		0.4706	0.4773	0.4745	26.1617		1060	77.7125	73.8383	72.6962
1070	0.6299			0.4871	0.5072	0.4972	22.2931		0.4686	0.4662	0.4676	27.2814		0.4707	0.4776	0.4732	26.2121		1070	77.7069	73.7879	72.7186
1080	0.6299			0.487	0.5071	0.4971	22.3099		0.4685	0.4662	0.4672	27.3094		0.4707	0.4773	0.4748	26.1393		1080	77.6901	73.8607	72.6906
1090	0.6299			0.4869	0.5071	0.497	22.3211		0.4686	0.4662	0.4671	27.3094		0.4706	0.4772	0.4749	26.1449		1090	77.6789	73.8551	72.6906
1100	0.6299			0.4868	0.5071	0.497	22.3267		0.4686	0.4663	0.4675	27.2814		0.4706	0.4773	0.4747	26.1505		1100	77.6733	73.8495	72.7186
1110	0.6299			0.4867	0.5071	0.4969	22.3379		0.4686	0.4662	0.4675	27.287		0.4707	0.4772	0.4739	26.1953		1110	77.6621	73.8047	72.713
1120	0.6299			0.4866	0.5071	0.4969	22.3435		0.4685	0.4662	0.4673	27.3038		0.4706	0.4772	0.4732	26.2401		1120	77.6565	73.7599	72.6962
1130	0.6299			0.4865	0.5071	0.4968	22.3547		0.4686	0.4662	0.4673	27.2982		0.4706	0.4772	0.4735	26.2233		1130	77.6453	73.7767	72.7018
1140	0.6299			0.4864	0.5067	0.4966	22.3939		0.4686	0.4662	0.4672	27.3038		0.4706	0.4772	0.4739	26.2009		1140	77.6061	73.7991	72.6962
1150	0.6299			0.4863	0.5067	0.4965	22.4051		0.4685	0.4662	0.4674	27.2982		0.4706	0.4772	0.4748	26.1505		1150	77.5949	73.8495	72.7018
1160	0.6299			0.4862	0.5067	0.4965	22.4107		0.4685	0.4662	0.4674	27.2982		0.4706	0.4772	0.4731	26.2457		1160	77.5893	73.7543	72.7018
1170	0.6299			0.4861	0.5066	0.4964	22.4275		0.4686	0.4662	0.4676	27.2814		0.4706	0.4772	0.4729	26.2569		1170	77.5725	73.7431	72.7186
1180	0.6299			0.486	0.5066	0.4963	22.4387		0.4686	0.4663	0.4674	27.287		0.4706	0.4772	0.4731	26.2457		1180	77.5613	73.7543	72.713
1190	0.6299			0.4859	0.5066	0.4963	22.4443		0.4685	0.4662	0.4675	27.2926		0.4706	0.4771	0.4739	26.2065		1190	77.5557	73.7935	72.7074
1200	0.6299			0.4858	0.5066	0.4962	22.4555		0.4686	0.4662	0.4675	27.287		0.4706	0.4772	0.4732	26.2401		1200	77.5445	73.7599	72.713
1210	0.6299			0.4857	0.5066	0.4962	22.4611		0.4686	0.4663	0.4677	27.2702		0.4706	0.4771	0.4732	26.2457		1210	77.5389	73.7543	72.7298
1220	0.6299			0.4856	0.5066	0.4961	22.4723		0.4685	0.4662	0.467	27.3206		0.4706	0.4772	0.474	26.1953		1220	77.5277	73.8047	72.6794
1230	0.6299			0.4855	0.5066	0.4961	22.4779		0.4688	0.4662	0.4675	27.2758		0.4706	0.4772	0.4729	26.2569		1230	77.5221	73.7431	72.7242
1240	0.6299			0.4854	0.5066	0.496	22.4891		0.4686	0.4664	0.4673	27.287		0.4706	0.4771	0.4733	26.2401		1240	77.5109	73.7599	72.713
1250	0.6299			0.4853	0.5066	0.496	22.4947		0.4686	0.4662	0.4675	27.287		0.4706	0.4771	0.4748	26.1561		1250	77.5053	73.8439	72.713
1260	0.6299			0.4852	0.5066	0.4959	22.5059		0.4686	0.4662	0.4674	27.2926		0.4706	0.4771	0.473	26.2569		1260	77.4941	73.7431	72.7074
1270	0.6299			0.4851	0.5066	0.4959	22.5115		0.4686	0.4663	0.4674	27.287		0.4706	0.4772	0.4747	26.1561		1270	77.4885	73.8439	72.713
1280	0.6299			0.485	0.5066	0.4958	22.5227		0.4688	0.4662	0.4677	27.2646		0.4706	0.4771	0.4748	26.1561		1280	77.4773	73.8439	72.7354
1290	0.6299			0.4849	0.5065	0.4957	22.5395		0.4688	0.4662	0.4677	27.2646		0.4706	0.4772	0.4732	26.2401		1290	77.4605	73.7599	72.7354
1300	0.6299			0.4848	0.5066	0.4957	22.5395		0.4688	0.4662	0.4674	27.2814		0.4706	0.4771	0.4731	26.2513		1300	77.4605	73.7487	72.7186
1310	0.6299			0.4847	0.5065	0.4956	22.5563		0.4686	0.4662	0.4673	27.2982		0.4706	0.4771	0.4749	26.1505		1310	77.4437	73.8495	72.7018
1320	0.6299			0.4846	0.5065	0.4956	22.5619		0.4686	0.4663	0.4678	27.2646		0.4706	0.4771	0.4747	26.1617		1320	77.4381	73.8383	72.7354
1330	0.6299			0.4845	0.5066	0.4956	22.5619		0.4686	0.4662	0.4675	27.287		0.4706	0.4771	0.4747	26.1617		1330	77.4381	73.8383	72.713
1340	0.6299			0.4844	0.5065	0.4955	22.5787		0.4686	0.4662	0.4672	27.3038		0.4706	0.4771	0.4742	26.1897		1340	77.4213	73.8103	72.6962
1350	0.6299			0.4843	0.5065	0.4954	22.5899		0.4688	0.4663	0.4679	27.2478		0.4706	0.4771	0.4739	26.2065		1350	77.4101	73.7935	72.7522
1360	0.6299			0.4842	0.5065	0.4954	22.5955		0.4688	0.4663	0.4672	27.287		0.4706	0.4771	0.4743	26.1841		1360	77.4045	73.8159	72.713
1370	0.6299			0.4841	0.5065	0.4953	22.6067		0.4688	0.4663	0.4676	27.2646		0.4706	0.4771	0.4739	26.2065		1370	77.3933	73.7935	72.7354
1380	0.6299			0.484	0.5065	0.4953	22.6122		0.4688	0.4664	0.4679	27.2422		0.4706	0.4771	0.4729	26.2625		1380	77.3878	73.7375	72.7578
1390	0.6299			0.4839	0.5065	0.4952	22.6234		0.4688	0.4663	0.4676	27.2646		0.4706	0.4771	0.4743	26.1841		1390	77.3766	73.8159	72.7354
1400	0.6299			0.4838	0.5065	0.4952	22.629		0.469	0.4663	0.4677	27.2478		0.4706	0.4768	0.4734	26.2513		1400	77.371	73.7487	72.7522
1410	0.6299			0.4837	0.5065	0.4951	22.6402		0.469	0.4664	0.4679	27.231		0.4706	0.4771	0.4738	26.2121		1410	77.3598	73.7879	72.769
1420	0.6299			0.484	0.5065	0.4953	22.6122		0.4688	0.4663	0.4679	27.2478		0.4706	0.4771	0.4736	26.2233		1420	77.3878	73.7767	72.7522
1430	0.6299			0.4837	0.5065	0.4951	22.6402		0.4688	0.4663	0.4672	27.287		0.4706	0.4771	0.4731	26.2513		1430	77.3598	73.7487	72.713
1440	0.6299			0.484	0.5064	0.4952	22.6234		0.4688	0.4663	0.4673	27.2814		0.4706	0.4771	0.4733	26.2401		1440	77.3766	73.7599	72.7186
1450	0.6299			0.4837	0.5064	0.4951	22.6458		0.469	0.4663	0.4674	27.2646		0.4706	0.4771	0.474	26.2009		1450	77.3542	73.7991	72.7354
1460	0.6299			0.484	0.5065	0.4953	22.6122		0.4688	0.4664	0.4673	27.2758		0.4706	0.4771	0.4737	26.2177		1460	77.3878	73.7823	72.7242
1470	0.6299			0.4837	0.5064	0.4951	22.6458		0.4688	0.4663	0.4677	27.259		0.4706	0.4771	0.4729	26.2625		1470	77.3542	73.7375	72.741
1480	0.6299			0.484	0.5061	0.4951	22.6458		0.469	0.4663	0.4679	27.2366		0.4706	0.4771	0.4748	26.1561		1480	77.3542	73.8439	72.7634
1490	0.6299			0.4837	0.5064	0.4951	22.6458		0.4688	0.4664	0.4675	27.2646		0.4706	0.4771	0.4733	26.2401		1490	77.3542	73.7599	72.7354
1500	0.6299			0.484	0.5064	0.4952	22.6234		0.4688	0.4663	0.4678	27.2534		0.4706	0.4771	0.4736	26.2233		1500	77.3766	73.7767	72.7466
1510	0.6299			0.484	0.5064	0.4952	22.6234		0.469	0.4663	0.4672	27.2758		0.4706	0.4771	0.4736	26.2233		1510	77.3766	73.7767	72.7242
1520	0.6299			0.484	0.5061	0.4951	22.6458		0.469	0.4664	0.4675	27.2534		0.4706	0.4771	0.4739	26.2065		1520	77.3542	73.7935	72.7466
1530	0.6299			0.484	0.5064	0.4952	22.6234		0.4688	0.4663	0.4675	27.2702		0.4706	0.4771	0.4741	26.1953		1530	77.3766	73.8047	72.7298
1540	0.6299			0.484	0.5061	0.4951	22.6458		0.469	0.4664	0.468	27.2254		0.4706	0.4771	0.4736	26.2233		1540	77.3542	73.7767	72.7746
1550	0.6299			0.484	0.5064	0.4952	22.6234		0.469	0.4664	0.4681	27.2198		0.4706	0.4771	0.473	26.2569		1550	77.3766	73.7431	72.7802
1560	0.6299			0.484	0.5061	0.4951	22.6458		0.469	0.4664	0.4676	27.2478		0.4706	0.4771	0.4736	26.2233		1560	77.3542	73.7767	72.7522
1570	0.6299			0.484	0.5064	0.4952	22.6234		0.469	0.4666	0.468	27.2142		0.4706	0.4771	0.4739	26.2065		1570	77.3766	73.7935	72.7858
1580	0.6299			0.484	0.5061	0.4951	22.6458		0.4693	0.4664	0.4675	27.2366		0.4706	0.4772	0.4745	26.1673		1580	77.3542	73.8327	72.7634
1590	0.6299			0.484	0.5061	0.4951	22.6458		0.4693	0.4664	0.4682	27.1974		0.4706	0.4772	0.4731	26.2457		1590	77.3542	73.7543	72.8026
1600	0.6299			0.484	0.5061	0.4951	22.6458		0.4693	0.4664	0.4676	27.231		0.4706	0.4771	0.4745	26.1729		1600	77.3542	73.8271	72.769
1610	0.6299			0.4837	0.5061	0.4949	22.6738		0.4693	0.4664	0.4678	27.2198		0.4706	0.4771	0.4746	26.1673		1610	77.3262	73.8327	72.7802
1620	0.6299			0.484	0.5061	0.4951	22.6458		0.4694	0.4664	0.468	27.203		0.4706	0.4771	0.4733	26.2401		1620	77.3542	73.7599	72.797
1630	0.6299			0.484	0.5061	0.4951	22.6458		0.4694	0.4664	0.468	27.203		0.4706	0.4772	0.4729	26.2569		1630	77.3542	73.7431	72.797
1640	0.6299			0.4837	0.5061	0.4949	22.6738		0.4693	0.4664	0.4674	27.2422		0.4706	0.4772	0.4734	26.2289		1640	77.3262	73.7711	72.7578
1650	0.6299			0.4837	0.5061	0.4949	22.6738		0.4694	0.4664	0.4682	27.1918		0.4706	0.4772	0.4731	26.2457		1650	77.3262	73.7543	72.8082
1660	0.6299			0.4837	0.5061	0.4949	22.6738		0.4694	0.4664	0.4682	27.1918		0.4706	0.4772	0.4746	26.1617		1660	77.3262	73.8383	72.8082
1670	0.6299			0.4837	0.506	0.4949	22.6794		0.4694	0.4664	0.4678	27.2142		0.4706	0.4772	0.4736	26.2177		1670	77.3206	73.7823	72.7858
1680	0.6299			0.4837	0.5061	0.4949	22.6738		0.4694	0.4664	0.4681	27.1974		0.4706	0.4772	0.4742	26.1841		1680	77.3262	73.8159	72.8026
1690	0.6299			0.4837	0.5061	0.4949	22.6738		0.4694	0.4664	0.4674	27.2366		0.4706	0.4772	0.4734	26.2289		1690	77.3262	73.7711	72.7634
1700	0.6299			0.4837	0.5061	0.4949	22.6738		0.4694	0.4664	0.4674	27.2366		0.4706	0.4772	0.4736	26.2177		1700	77.3262	73.7823	72.7634
1710	0.6299			0.4837	0.506	0.4949	22.6794		0.4694	0.4664	0.4676	27.2254		0.4706	0.4772	0.4745	26.1673		1710	77.3206	73.8327	72.7746
1720	0.6299			0.4837	0.5061	0.4949	22.6738		0.4695	0.4664	0.4683	27.1806		0.4706	0.4772	0.4734	26.2289		1720	77.3262	73.7711	72.8194
1730	0.6299			0.4837	0.5061	0.4949	22.6738		0.4695	0.4664	0.4684	27.175		0.4706	0.4772	0.4746	26.1617		1730	77.3262	73.8383	72.825
1740	0.6299			0.4837	0.506	0.4949	22.6794		0.4695	0.4664	0.4683	27.1806		0.4706	0.4772	0.4731	26.2457		1740	77.3206	73.7543	72.8194
1750	0.6299			0.4837	0.506	0.4949	22.6794		0.4694	0.4664	0.4681	27.1974		0.4706	0.4772	0.4739	26.2009		1750	77.3206	73.7991	72.8026
1760	0.6299			0.4837	0.5061	0.4949	22.6738		0.4695	0.4664	0.4676	27.2198		0.4706	0.4773	0.4733	26.2289		1760	77.3262	73.7711	72.7802
1770	0.6299			0.4837	0.506	0.4949	22.6794		0.4697	0.4664	0.4682	27.175		0.4706	0.4773	0.4741	26.1841		1770	77.3206	73.8159	72.825
1780	0.6299			0.4837	0.506	0.4949	22.6794		0.4697	0.4664	0.4679	27.1918		0.4706	0.4773	0.4729	26.2513		1780	77.3206	73.7487	72.8082
1790	0.6299			0.4837	0.506	0.4949	22.6794		0.4695	0.4664	0.468	27.1974		0.4706	0.4773	0.4748	26.1449		1790	77.3206	73.8551	72.8026
1800	0.6299			0.4837	0.506	0.4949	22.6794		0.4697	0.4664	0.4681	27.1806		0.4706	0.4773	0.4742	26.1785		1800	77.3206	73.8215	72.8194
			DPPH Scavenging (%)	24.5549	20.8095	22.6738		DPPH Scavenging (%)	26.9063	27.4605	27.175		DPPH Scavenging (%)	26.7551	25.6298	26.1505
			average	22.6794				average	27.1806				average	26.1785
			sd	1.8727				sd	0.277167				sd	0.563169

## Sheet: 0.01 mM
TIME(s)	DPPH	Abs						PG	Abs		Free radical scavenging		GG			Free radical scavenging		GA			Free radical scavenging			Free radical remaining
	rep1	rep 2	rep 3		AVERAGE			rep1	rep3	rep3	%		rep1	rep3	rep3	%		rep1	rep3	rep3	%		TIME (s)	PG	GA	GG
	0.6857	0.6312	0.6336		0.650167			0.6622	0.5961	0.6305	3.34055		0.568	0.589	0.5852	10.6793		0.5653	0.5331	0.5272	9.37634		0	96.6594	90.6237	89.3207
0	0.6852	0.6307	0.6317		0.6492			0.6281	0.5909	0.6096	6.45301		0.4927	0.5039	0.5033	22.9873		0.5023	0.4988	0.452	18.6505		10	93.547	81.3495	77.0127
10	0.6849	0.6299	0.6328		0.6492			0.6155	0.5599	0.5856	10.1188		0.4529	0.4797	0.4578	28.6096		0.4757	0.4553	0.4016	25.129		20	89.8812	74.871	71.3904
20	0.6857	0.63	0.6364		0.6507			0.5951	0.5305	0.5619	14.3135		0.4227	0.4596	0.4276	32.8979		0.4513	0.4202	0.3607	30.5269		30	85.6865	69.4731	67.1021
30	0.6857	0.6297	0.6356		0.650333			0.5735	0.5103	0.5527	17.023		0.4037	0.4415	0.4076	35.7868		0.4368	0.3921	0.3475	33.5269		40	82.977	66.4731	64.2132
40	0.6859	0.6289	0.6339		0.649567			0.5597	0.4976	0.5432	18.8706		0.3905	0.4361	0.3943	37.348		0.4202	0.37	0.3371	36.1667		50	81.1294	63.8333	62.652
50	0.6862	0.6288	0.6322		0.649067			0.5486	0.4866	0.5333	20.5402		0.3801	0.4296	0.3838	38.7069		0.4105	0.3544	0.3188	38.5108		60	79.4598	61.4892	61.2931
60	0.6862	0.6283	0.6322		0.6489			0.5275	0.4832	0.5267	22.2059		0.3735	0.4243	0.3774	39.6312		0.401	0.3434	0.3147	39.8333		70	77.7941	60.1667	60.3688
70	0.6862	0.6283	0.6318		0.648767			0.5162	0.4778	0.516	23.6759		0.3699	0.4178	0.3716	40.4357		0.3889	0.3324	0.3068	41.5		80	76.3241	58.5	59.5643
80	0.6859	0.6281	0.6309		0.6483			0.5085	0.4735	0.5063	24.7964		0.3674	0.4116	0.3669	41.0818		0.3746	0.3223	0.2969	43.3441		90	75.2036	56.6559	58.9182
90	0.6857	0.6278	0.6309		0.648133			0.5021	0.4735	0.4973	25.6125		0.3652	0.4056	0.3633	41.6735		0.3641	0.316	0.2925	44.4839		100	74.3875	55.5161	58.3265
100	0.6859	0.6278	0.6315		0.6484			0.4974	0.4747	0.4896	26.2529		0.363	0.4051	0.3601	42.0008		0.3619	0.3071	0.2899	45.2204		110	73.7471	54.7796	57.9992
110	0.6857	0.6276	0.6315		0.648267			0.4912	0.4741	0.4836	26.9321		0.3599	0.4033	0.3573	42.3848		0.366	0.2983	0.2851	45.7312		120	73.0679	54.2688	57.6152
120	0.6859	0.6276	0.6309		0.648133			0.4841	0.474	0.4791	27.5517		0.357	0.4023	0.3552	42.6815		0.3456	0.2932	0.2821	47.2634		130	72.4483	52.7366	57.3185
130	0.6859	0.6275	0.6306		0.648			0.4773	0.4725	0.4734	28.2967		0.3547	0.4007	0.3529	42.9887		0.3363	0.2921	0.2809	47.8871		140	71.7033	52.1129	57.0113
140	0.6859	0.6275	0.6301		0.647833			0.472	0.4698	0.467	29.0598		0.3529	0.4	0.3511	43.1953		0.3303	0.2901	0.2783	48.457		150	70.9402	51.543	56.8047
150	0.6859	0.6275	0.6301		0.647833			0.467	0.4668	0.4626	29.7337		0.3516	0.3995	0.3494	43.3754		0.3281	0.2919	0.2756	48.6237		160	70.2663	51.3763	56.6246
160	0.6859	0.6275	0.6301		0.647833			0.4631	0.4648	0.4576	30.3261		0.3505	0.3993	0.3479	43.5194		0.3324	0.2919	0.2737	48.4946		170	69.6739	51.5054	56.4806
170	0.6859	0.6276	0.63		0.647833			0.4601	0.4635	0.4541	30.75		0.3491	0.3987	0.3468	43.6789		0.334	0.2882	0.2721	48.6935		180	69.25	51.3065	56.3211
180	0.6859	0.6275	0.63		0.6478			0.4563	0.462	0.4512	31.1919		0.348	0.3982	0.3456	43.8201		0.331	0.2842	0.2707	49.1452		190	68.8081	50.8548	56.1799
190	0.6859	0.6275	0.6297		0.6477			0.4524	0.4606	0.4474	31.6754		0.3468	0.3981	0.3443	43.9452		0.3292	0.2805	0.2699	49.4839		200	68.3246	50.5161	56.0548
200	0.6859	0.6275	0.6297		0.6477			0.4491	0.4598	0.4441	32.0776		0.3457	0.3979	0.3434	44.0585		0.3282	0.2787	0.269	49.6828		210	67.9224	50.3172	55.9415
210	0.6859	0.6271	0.63		0.647667			0.446	0.4598	0.4407	32.4273		0.3446	0.3982	0.3425	44.1431		0.3281	0.277	0.2678	49.8441		220	67.5727	50.1559	55.8569
220	0.6859	0.6271	0.63		0.647667			0.443	0.4591	0.4376	32.797		0.3435	0.3995	0.3415	44.1843		0.3291	0.2757	0.2671	49.8978		230	67.203	50.1022	55.8157
230	0.6859	0.6275	0.6301		0.647833			0.4403	0.459	0.4348	33.1196		0.3425	0.4025	0.3406	44.142		0.3295	0.2738	0.2663	50.0215		240	66.8804	49.9785	55.858
240	0.6859	0.6271	0.63		0.647667			0.4381	0.4596	0.4326	33.308		0.3415	0.4092	0.3398	43.8755		0.3291	0.2727	0.2654	50.1505		250	66.692	49.8495	56.1245
250	0.6859	0.6271	0.6301		0.6477			0.4354	0.4607	0.4303	33.5236		0.3411	0.4002	0.3393	44.3878		0.3287	0.2718	0.265	50.2419		260	66.4764	49.7581	55.6122
260	0.6859	0.6271	0.6301		0.6477			0.4331	0.4611	0.428	33.7519		0.3398	0.4081	0.3385	44.0893		0.328	0.2706	0.2643	50.3817		270	66.2481	49.6183	55.9107
270	0.6859	0.6271	0.6301		0.6477			0.4309	0.4592	0.4259	34.0889		0.3386	0.401	0.3379	44.5474		0.3269	0.2699	0.264	50.4946		280	65.9111	49.5054	55.4526
280	0.6859	0.627	0.6301		0.647667			0.4293	0.4554	0.4238	34.4931		0.337	0.3981	0.3374	44.8019		0.3263	0.2688	0.2635	50.6129		290	65.5069	49.3871	55.1981
290	0.6859	0.627	0.6304		0.647767			0.428	0.4513	0.4219	34.9005		0.3347	0.3998	0.3367	44.8773		0.3257	0.2678	0.2629	50.7312		300	65.0995	49.2688	55.1227
300	0.6859	0.627	0.6304		0.647767			0.4269	0.4492	0.42	35.1777		0.3328	0.4001	0.336	44.9956		0.3253	0.2672	0.2623	50.8172		310	64.8223	49.1828	55.0044
310	0.6859	0.627	0.6304		0.647767			0.4258	0.4481	0.4183	35.3897		0.3302	0.3977	0.3354	45.2838		0.3248	0.2666	0.2618	50.9032		320	64.6103	49.0968	54.7162
320	0.6859	0.627	0.6304		0.647767			0.4244	0.4469	0.4167	35.618		0.3287	0.3968	0.3349	45.433		0.3246	0.2661	0.2613	50.9677		330	64.382	49.0323	54.567
330	0.6859	0.627	0.6306		0.647833			0.423	0.4456	0.415	35.8641		0.3276	0.3961	0.3343	45.5621		0.3242	0.2655	0.2611	51.0323		340	64.1359	48.9677	54.4379
340	0.6859	0.627	0.6306		0.647833			0.4215	0.4447	0.4136	36.0707		0.3268	0.3955	0.334	45.6496		0.3238	0.2649	0.2605	51.1183		350	63.9293	48.8817	54.3504
350	0.6859	0.627	0.6306		0.647833			0.4197	0.444	0.4121	36.288		0.3277	0.3948	0.3335	45.665		0.3234	0.2646	0.26	51.1828		360	63.712	48.8172	54.335
360	0.6859	0.627	0.6306		0.647833			0.4191	0.4424	0.4108	36.4783		0.3284	0.3938	0.3329	45.7113		0.3231	0.2641	0.2596	51.2473		370	63.5217	48.7527	54.2887
370	0.6859	0.6267	0.6306		0.647733			0.4181	0.4409	0.4093	36.6853		0.3284	0.3924	0.3326	45.7904		0.3227	0.2639	0.2591	51.3065		380	63.3147	48.6935	54.2096
380	0.6859	0.627	0.6309		0.647933			0.4171	0.439	0.408	36.9342		0.3276	0.3917	0.3321	45.9101		0.3226	0.2633	0.2589	51.3548		390	63.0658	48.6452	54.0899
390	0.6859	0.627	0.6309		0.647933			0.4164	0.437	0.407	37.1352		0.3259	0.3912	0.3318	46.0387		0.3223	0.2627	0.2584	51.4301		400	62.8648	48.5699	53.9613
400	0.6859	0.6267	0.631		0.647867			0.4153	0.4355	0.4058	37.3349		0.3252	0.3859	0.3314	46.3624		0.322	0.2622	0.2583	51.4785		410	62.6651	48.5215	53.6376
410	0.6859	0.627	0.631		0.647967			0.4146	0.4346	0.4045	37.5027		0.3245	0.3905	0.321	46.7051		0.3216	0.2618	0.2577	51.5538		420	62.4973	48.4462	53.2949
420	0.6859	0.627	0.6309		0.647933			0.4135	0.4338	0.4037	37.646		0.3241	0.3901	0.3207	46.7589		0.3213	0.2613	0.2574	51.6129		430	62.354	48.3871	53.2411
430	0.6859	0.627	0.631		0.647967			0.4126	0.4332	0.4025	37.7961		0.3242	0.3801	0.3253	47.0343		0.321	0.2611	0.2569	51.6667		440	62.2039	48.3333	52.9657
440	0.6859	0.627	0.631		0.647967			0.4121	0.4323	0.4015	37.9265		0.3242	0.3723	0.3299	47.1989		0.3208	0.2607	0.2567	51.7097		450	62.0735	48.2903	52.8011
450	0.6859	0.6267	0.631		0.647867			0.4116	0.4312	0.4008	38.0414		0.3238	0.3616	0.3296	47.7773		0.3205	0.2601	0.2561	51.7903		460	61.9586	48.2097	52.2227
460	0.6859	0.627	0.631		0.647967			0.4108	0.4303	0.3998	38.1982		0.323	0.3613	0.3291	47.8677		0.3202	0.2599	0.2557	51.8387		470	61.8018	48.1613	52.1323
470	0.6859	0.6267	0.631		0.647867			0.4102	0.4294	0.3988	38.324		0.3223	0.3607	0.3288	47.942		0.3199	0.2596	0.2557	51.871		480	61.676	48.129	52.058
480	0.6859	0.6266	0.631		0.647833			0.4095	0.4283	0.3979	38.4674		0.3219	0.3606	0.3284	47.9856		0.3196	0.2593	0.2554	51.9194		490	61.5326	48.0806	52.0144
490	0.6859	0.6266	0.6314		0.647967			0.4092	0.4279	0.3973	38.5514		0.3215	0.3601	0.3281	48.058		0.3192	0.2589	0.2551	51.9785		500	61.4486	48.0215	51.942
500	0.6859	0.6266	0.6314		0.647967			0.4084	0.4271	0.3964	38.6872		0.3212	0.3599	0.3277	48.1043		0.3191	0.2585	0.2547	52.0269		510	61.3128	47.9731	51.8957
510	0.6859	0.6266	0.6314		0.647967			0.4078	0.4265	0.3956	38.7959		0.3209	0.3594	0.3275	48.1558		0.3188	0.2583	0.2543	52.0753		520	61.2041	47.9247	51.8442
520	0.6859	0.6266	0.6314		0.647967			0.4075	0.4259	0.395	38.8774		0.3205	0.3591	0.3271	48.2124		0.3185	0.2579	0.254	52.129		530	61.1226	47.871	51.7876
530	0.6859	0.6266	0.6314		0.647967			0.407	0.4252	0.3943	38.9807		0.3203	0.3586	0.3269	48.2587		0.3181	0.2576	0.2539	52.172		540	61.0193	47.828	51.7413
540	0.6859	0.6312	0.6314		0.6495			0.4065	0.4247	0.3936	39.2249		0.3199	0.3584	0.3268	48.4167		0.318	0.2611	0.2535	52.0108		550	60.7751	47.9892	51.5833
550	0.6859	0.6307	0.6314		0.649333			0.406	0.4241	0.3929	39.306		0.3196	0.358	0.3263	48.4651		0.3176	0.2607	0.2532	52.0699		560	60.694	47.9301	51.5349
560	0.6859	0.6299	0.6314		0.649067			0.4056	0.4233	0.3923	39.3773		0.3192	0.358	0.3262	48.4696		0.3175	0.2601	0.2529	52.1237		570	60.6227	47.8763	51.5304
570	0.6859	0.63	0.6314		0.6491			0.4052	0.4232	0.3918	39.4349		0.3188	0.3577	0.3259	48.5236		0.3172	0.2599	0.2526	52.1667		580	60.5651	47.8333	51.4764
580	0.6859	0.6297	0.6315		0.649033			0.4049	0.4225	0.391	39.5259		0.3183	0.3573	0.3255	48.5851		0.3168	0.2596	0.2524	52.2151		590	60.4741	47.7849	51.4149
590	0.6859	0.6289	0.6315		0.648767			0.4044	0.4221	0.3906	39.5702		0.3181	0.3573	0.3253	48.5845		0.3166	0.2593	0.2521	52.2581		600	60.4298	47.7419	51.4155
600	0.6859	0.6288	0.6317		0.6488			0.4039	0.4218	0.39	39.6495		0.318	0.357	0.3252	48.6128		0.3163	0.2589	0.2518	52.3118		610	60.3505	47.6882	51.3872
610	0.6859	0.6283	0.6315		0.648567			0.4038	0.4214	0.3895	39.6808		0.3176	0.3566	0.3248	48.656		0.316	0.2585	0.2517	52.3548		620	60.3192	47.6452	51.344
620	0.6859	0.6283	0.6317		0.648633			0.4032	0.421	0.389	39.7688		0.3172	0.3564	0.3246	48.7024		0.3159	0.2583	0.2513	52.3925		630	60.2312	47.6075	51.2976
630	0.6859	0.6281	0.6317		0.648567			0.4031	0.4204	0.3885	39.8274		0.317	0.3562	0.3242	48.7382		0.3158	0.2579	0.2511	52.4301		640	60.1726	47.5699	51.2618
640	0.6859	0.6278	0.6318		0.6485			0.4028	0.4202	0.3881	39.8697		0.3168	0.3559	0.3241	48.7638		0.3154	0.2576	0.2507	52.4892		650	60.1303	47.5108	51.2362
650	0.6859	0.6278	0.6318		0.6485			0.4023	0.4197	0.3876	39.9511		0.3163	0.3557	0.3238	48.8152		0.3152	0.2611	0.2505	52.3226		660	60.0489	47.6774	51.1848
660	0.6859	0.6276	0.6318		0.648433			0.4022	0.4196	0.3872	39.9772		0.3161	0.3556	0.3237	48.8305		0.3151	0.2607	0.2504	52.3548		670	60.0228	47.6452	51.1695
670	0.6859	0.6276	0.6318		0.648433			0.4021	0.4193	0.3868	40.0206		0.3159	0.3552	0.3235	48.8716		0.3147	0.2601	0.25	52.4301		680	59.9794	47.5699	51.1284
680	0.6859	0.6275	0.6318		0.6484			0.4016	0.4189	0.3864	40.088		0.3155	0.355	0.3232	48.9153		0.3147	0.2599	0.2497	52.457		690	59.912	47.543	51.0847
690	0.6859	0.6275	0.6318		0.6484			0.4014	0.4187	0.3861	40.126		0.3153	0.3547	0.3231	48.9461		0.3144	0.2596	0.2495	52.5		700	59.874	47.5	51.0539
700	0.6859	0.6275	0.6322		0.648533			0.401	0.4183	0.3855	40.215		0.3151	0.3547	0.3227	48.9875		0.3141	0.2593	0.2493	52.543		710	59.785	47.457	51.0125
710	0.6859	0.6275	0.6323		0.648567			0.4009	0.4181	0.385	40.2616		0.3147	0.3544	0.3226	49.0312		0.314	0.2589	0.2491	52.5806		720	59.7384	47.4194	50.9688
720	0.6859	0.6276	0.6323		0.6486			0.4008	0.4178	0.3849	40.292		0.3146	0.3541	0.3223	49.0698		0.3136	0.2585	0.2489	52.6344		730	59.708	47.3656	50.9302
730	0.6859	0.6275	0.6326		0.648667			0.4005	0.4175	0.3843	40.3636		0.3143	0.3541	0.3223	49.0904		0.3136	0.2583	0.2485	52.6667		740	59.6364	47.3333	50.9096
740	0.6859	0.6275	0.6326		0.648667			0.4001	0.4174	0.384	40.4071		0.314	0.3541	0.3219	49.1264		0.3132	0.2579	0.2482	52.7258		750	59.5929	47.2742	50.8736
750	0.6859	0.6275	0.6328		0.648733			0.4	0.4171	0.3837	40.4515		0.3137	0.3536	0.3219	49.1727		0.3131	0.2576	0.2482	52.7473		760	59.5485	47.2527	50.8273
760	0.6859	0.6271	0.6328		0.6486			0.3998	0.4169	0.3833	40.482		0.3133	0.3534	0.3216	49.2086		0.3127	0.2575	0.2477	52.8011		770	59.518	47.1989	50.7914
770	0.6859	0.6271	0.6331		0.6487			0.3995	0.4166	0.3829	40.546		0.3132	0.3534	0.3215	49.2267		0.3126	0.2575	0.2475	52.8172		780	59.454	47.1828	50.7733
780	0.6859	0.6275	0.6331		0.648833			0.3994	0.4165	0.3827	40.5806		0.313	0.3533	0.3212	49.2679		0.3124	0.2575	0.2474	52.8333		790	59.4194	47.1667	50.7321
790	0.6859	0.6271	0.6328		0.6486			0.3993	0.4164	0.3823	40.5906		0.3127	0.3528	0.321	49.3011		0.312	0.2575	0.2471	52.871		800	59.4094	47.129	50.6989
800	0.6859	0.6271	0.6331		0.6487			0.399	0.416	0.3821	40.6491		0.3125	0.3526	0.3209	49.3346		0.3119	0.2574	0.2469	52.8925		810	59.3509	47.1075	50.6654
810	0.6859	0.6271	0.6331		0.6487			0.3988	0.4158	0.3818	40.6871		0.3122	0.3525	0.3208	49.3603		0.3118	0.2574	0.2467	52.9086		820	59.3129	47.0914	50.6397
820	0.6859	0.6271	0.6331		0.6487			0.3987	0.4156	0.3815	40.7196		0.3119	0.3523	0.3205	49.4014		0.3116	0.2574	0.2464	52.9355		830	59.2804	47.0645	50.5986
830	0.6859	0.627	0.6334		0.648767			0.3986	0.4154	0.3812	40.7586		0.3118	0.3522	0.3203	49.4271		0.3113	0.2574	0.2463	52.957		840	59.2414	47.043	50.5729
840	0.6859	0.627	0.6334		0.648767			0.3984	0.4152	0.3809	40.7966		0.3116	0.352	0.3202	49.4528		0.3111	0.2574	0.246	52.9839		850	59.2034	47.0161	50.5472
850	0.6859	0.627	0.6334		0.648767			0.3979	0.415	0.3806	40.8509		0.3111	0.3518	0.3199	49.5042		0.3109	0.2574	0.2457	53.0108		860	59.1491	46.9892	50.4958
860	0.6859	0.627	0.6334		0.648767			0.3979	0.4149	0.3804	40.8672		0.311	0.3516	0.3197	49.5299		0.3108	0.2574	0.2455	53.0269		870	59.1328	46.9731	50.4701
870	0.6859	0.627	0.6334		0.648767			0.3978	0.4147	0.3801	40.8997		0.3108	0.3516	0.3197	49.5402		0.3103	0.2574	0.2453	53.0645		880	59.1003	46.9355	50.4598
880	0.6859	0.627	0.6336		0.648833			0.3977	0.4144	0.3798	40.9441		0.3104	0.3512	0.3194	49.6018		0.3103	0.2574	0.2452	53.0699		890	59.0559	46.9301	50.3982
890	0.6859	0.627	0.6338		0.6489			0.3975	0.4144	0.3796	40.9722		0.3103	0.3512	0.3192	49.6224		0.31	0.2574	0.2452	53.086		900	59.0278	46.914	50.3776
900	0.6859	0.627	0.6338		0.6489			0.3973	0.4143	0.3794	40.9993		0.31	0.3511	0.3192	49.643		0.3098	0.2574	0.2447	53.1237		910	59.0007	46.8763	50.357
910	0.6859	0.627	0.6338		0.6489			0.3972	0.4142	0.3793	41.0156		0.3098	0.3508	0.319	49.6789		0.3096	0.2574	0.2445	53.1452		920	58.9844	46.8548	50.3211
920	0.6859	0.6267	0.6339		0.648833			0.3971	0.4139	0.3789	41.0526		0.3096	0.3507	0.319	49.6892		0.3094	0.257	0.2441	53.1989		930	58.9474	46.8011	50.3108
930	0.6859	0.627	0.6339		0.648933			0.3967	0.4138	0.3787	41.1002		0.3094	0.3506	0.3187	49.7278		0.3093	0.257	0.244	53.2097		940	58.8998	46.7903	50.2722
940	0.6859	0.627	0.6339		0.648933			0.3967	0.4137	0.3784	41.1219		0.3091	0.3505	0.3185	49.7586		0.3088	0.257	0.2439	53.2419		950	58.8781	46.7581	50.2414
950	0.6859	0.6267	0.6339		0.648833			0.3964	0.4136	0.3783	41.1394		0.3088	0.3501	0.3183	49.7971		0.3088	0.257	0.2438	53.2473		960	58.8606	46.7527	50.2029
960	0.6859	0.627	0.6339		0.648933			0.3964	0.4135	0.3783	41.1545		0.3088	0.35	0.3182	49.8151		0.3087	0.257	0.2434	53.2742		970	58.8455	46.7258	50.1849
970	0.6859	0.627	0.6339		0.648933			0.3962	0.4132	0.3779	41.2033		0.3083	0.35	0.318	49.851		0.3083	0.257	0.2432	53.3065		980	58.7967	46.6935	50.149
980	0.6859	0.627	0.6339		0.648933			0.3962	0.4131	0.3777	41.2196		0.3083	0.3498	0.318	49.8613		0.3082	0.257	0.2428	53.3333		990	58.7804	46.6667	50.1387
990	0.6859	0.627	0.6339		0.648933			0.396	0.413	0.3774	41.2521		0.3081	0.3498	0.3176	49.8921		0.3081	0.257	0.2428	53.3387		1000	58.7479	46.6613	50.1079
1000	0.6859	0.6267	0.6343		0.648967			0.396	0.4128	0.3774	41.2661		0.308	0.3496	0.3176	49.9101		0.3078	0.257	0.2427	53.3602		1010	58.7339	46.6398	50.0899
1010	0.6859	0.627	0.6344		0.6491			0.3959	0.4126	0.3772	41.306		0.3076	0.3494	0.3175	49.9563		0.3075	0.257	0.2424	53.3925		1020	58.694	46.6075	50.0437
1020	0.6859	0.6267	0.6347		0.6491			0.3956	0.4126	0.377	41.3331		0.3074	0.3492	0.3174	49.982		0.3074	0.257	0.2421	53.414		1030	58.6669	46.586	50.018
1030	0.6859	0.6266	0.6349		0.649133			0.3955	0.4125	0.3766	41.3688		0.3072	0.3491	0.3172	50.0103		0.3074	0.257	0.2421	53.414		1040	58.6312	46.586	49.9897
1040	0.6859	0.6266	0.6351		0.6492			0.3955	0.4124	0.3765	41.386		0.3069	0.3491	0.317	50.0411		0.3071	0.257	0.2419	53.4409		1050	58.614	46.5591	49.9589
1050	0.6859	0.6266	0.6351		0.6492			0.3951	0.4121	0.3763	41.4348		0.3069	0.349	0.3169	50.0513		0.3069	0.257	0.2418	53.457		1060	58.5652	46.543	49.9487
1060	0.6859	0.6266	0.6354		0.6493			0.3951	0.4121	0.3762	41.4498		0.3066	0.3487	0.3168	50.095		0.3066	0.2565	0.2414	53.5215		1070	58.5502	46.4785	49.905
1070	0.6859	0.6266	0.6359		0.649467			0.3951	0.4119	0.3762	41.4765		0.3065	0.3485	0.3168	50.1232		0.3065	0.2565	0.2413	53.5323		1080	58.5235	46.4677	49.8768
1080	0.6859	0.6266	0.6364		0.649633			0.3949	0.4117	0.3759	41.5303		0.3061	0.3485	0.3163	50.1822		0.3061	0.2565	0.2411	53.5645		1090	58.4697	46.4355	49.8178
1090	0.6859	0.6312	0.6364		0.651167			0.3948	0.4116	0.3756	41.7027		0.306	0.3485	0.3163	50.3046		0.306	0.2565	0.241	53.5753		1100	58.2973	46.4247	49.6954
1100	0.6859	0.6307	0.6367		0.6511			0.3945	0.4116	0.3756	41.7126		0.3059	0.3483	0.3161	50.3251		0.3059	0.2565	0.241	53.5806		1110	58.2874	46.4194	49.6749
1110	0.6859	0.6299	0.6367		0.650833			0.3948	0.4115	0.3755	41.682		0.3058	0.348	0.316	50.3303		0.3058	0.2565	0.2405	53.6129		1120	58.318	46.3871	49.6697
1120	0.6859	0.63	0.6367		0.650867			0.3944	0.4115	0.3751	41.7284		0.3054	0.3479	0.3159	50.3636		0.3055	0.2565	0.2402	53.6452		1130	58.2716	46.3548	49.6364
1130	0.6859	0.6297	0.6369		0.650833			0.3944	0.4114	0.3751	41.7307		0.3053	0.3478	0.3159	50.3713		0.3054	0.2565	0.2403	53.6452		1140	58.2693	46.3548	49.6287
1140	0.6859	0.6289	0.6369		0.650567			0.3943	0.4114	0.3749	41.7217		0.3052	0.3476	0.3158	50.3715		0.3052	0.2565	0.24	53.672		1150	58.2783	46.328	49.6285
1150	0.6859	0.6288	0.6369		0.650533			0.3942	0.4111	0.3749	41.7402		0.3048	0.3476	0.3155	50.4048		0.3052	0.256	0.2399	53.7043		1160	58.2598	46.2957	49.5952
1160	0.6859	0.6283	0.6369		0.650367			0.394	0.411	0.3748	41.746		0.3047	0.3475	0.3155	50.4023		0.3048	0.256	0.2397	53.7366		1170	58.254	46.2634	49.5977
1170	0.6859	0.6283	0.6369		0.650367			0.394	0.4109	0.3746	41.7623		0.3044	0.3473	0.3153	50.4382		0.3047	0.256	0.2395	53.7527		1180	58.2377	46.2473	49.5618
1180	0.6859	0.6281	0.6369		0.6503			0.3938	0.4108	0.3746	41.7722		0.3044	0.3473	0.3152	50.4383		0.3044	0.256	0.2391	53.7903		1190	58.2278	46.2097	49.5617
1190	0.6859	0.6278	0.6372		0.6503			0.3938	0.4108	0.3743	41.7885		0.3039	0.3473	0.3152	50.4639		0.3044	0.256	0.239	53.7957		1200	58.2115	46.2043	49.5361
1200	0.6859	0.6278	0.6372		0.6503			0.3937	0.4106	0.3741	41.8155		0.3039	0.347	0.3148	50.4998		0.3041	0.256	0.239	53.8118		1210	58.1845	46.1882	49.5002
1210	0.6859	0.6276	0.6373		0.650267			0.3936	0.4104	0.374	41.834		0.3037	0.3469	0.3148	50.5126		0.3039	0.256	0.2389	53.828		1220	58.166	46.172	49.4874
1220	0.6859	0.6276	0.6373		0.650267			0.3936	0.4103	0.3739	41.8449		0.3036	0.3469	0.3147	50.5229		0.3038	0.256	0.2385	53.8548		1230	58.1551	46.1452	49.4771
1230	0.6859	0.6275	0.6376		0.650333			0.3934	0.4103	0.3739	41.862		0.3033	0.3468	0.3147	50.5484		0.3037	0.256	0.2384	53.8656		1240	58.138	46.1344	49.4516
1240	0.6859	0.6275	0.6376		0.650333			0.3933	0.4102	0.3737	41.8836		0.3032	0.3465	0.3146	50.5741		0.3036	0.256	0.2378	53.9032		1250	58.1164	46.0968	49.4259
1250	0.6859	0.6275	0.6376		0.650333			0.3933	0.4102	0.3735	41.8945		0.303	0.3465	0.3143	50.5997		0.3032	0.256	0.238	53.914		1260	58.1055	46.086	49.4003
1260	0.6859	0.6275	0.6376		0.650333			0.3931	0.41	0.3734	41.9215		0.303	0.3464	0.3143	50.6048		0.303	0.255	0.2378	53.9892		1270	58.0785	46.0108	49.3952
1270	0.6859	0.6276	0.638		0.6505			0.3931	0.4099	0.3733	41.9481		0.3026	0.3463	0.3141	50.6533		0.303	0.255	0.2375	54.0054		1280	58.0519	45.9946	49.3467
1280	0.6859	0.6275	0.638		0.650467			0.3929	0.4097	0.3733	41.9666		0.3025	0.3462	0.314	50.6662		0.3026	0.255	0.2375	54.0269		1290	58.0334	45.9731	49.3338
1290	0.6859	0.6275	0.6381		0.6505			0.3929	0.4095	0.3732	41.9859		0.3022	0.3462	0.314	50.6841		0.3025	0.255	0.2375	54.0323		1300	58.0141	45.9677	49.3159
1300	0.6859	0.6275	0.6381		0.6505			0.3928	0.4095	0.3729	42.0076		0.3021	0.3461	0.3138	50.7046		0.3024	0.255	0.237	54.0645		1310	57.9924	45.9355	49.2954
1310	0.6859	0.6271	0.6381		0.650367			0.3927	0.4095	0.3729	42.0004		0.3017	0.3458	0.3136	50.7406		0.3021	0.255	0.237	54.0806		1320	57.9996	45.9194	49.2594
1320	0.6859	0.6271	0.6383		0.650433			0.3926	0.4095	0.3728	42.0175		0.3017	0.3458	0.3136	50.7457		0.3017	0.255	0.2368	54.1129		1330	57.9825	45.8871	49.2543
1330	0.6859	0.6275	0.6383		0.650567			0.3926	0.4094	0.3727	42.0409		0.3015	0.3456	0.3133	50.7916		0.3017	0.255	0.2368	54.1129		1340	57.9591	45.8871	49.2084
1340	0.6859	0.6271	0.6386		0.650533			0.3923	0.4093	0.3726	42.0648		0.3011	0.3457	0.3132	50.8096		0.3015	0.255	0.2363	54.1505		1350	57.9352	45.8495	49.1904
1350	0.6859	0.6271	0.6386		0.650533			0.3926	0.4093	0.3726	42.0486		0.301	0.3456	0.3132	50.8198		0.3011	0.255	0.2363	54.172		1360	57.9514	45.828	49.1802
1360	0.6859	0.6271	0.6386		0.650533			0.3922	0.4092	0.3726	42.0756		0.3009	0.3456	0.3131	50.8301		0.3009	0.255	0.2362	54.1882		1370	57.9244	45.8118	49.1699
1370	0.6859	0.6271	0.6386		0.650533			0.3921	0.4092	0.3722	42.1027		0.3008	0.3453	0.313	50.8557		0.3009	0.255	0.2361	54.1935		1380	57.8973	45.8065	49.1443
1380	0.6859	0.627	0.6388		0.650567			0.3922	0.4089	0.3721	42.1221		0.3004	0.3453	0.313	50.8787		0.3006	0.255	0.2359	54.2204		1390	57.8779	45.7796	49.1213
1390	0.6859	0.627	0.6388		0.650567			0.3921	0.4089	0.3721	42.1275		0.3003	0.345	0.3127	50.9146		0.3004	0.255	0.2358	54.2366		1400	57.8725	45.7634	49.0854
1400	0.6859	0.627	0.6389		0.6506			0.392	0.4088	0.3721	42.1414		0.3002	0.345	0.3126	50.9273		0.3003	0.255	0.2356	54.2527		1410	57.8586	45.7473	49.0727
1410	0.6859	0.627	0.6389		0.6506			0.392	0.4087	0.3719	42.1577		0.3	0.345	0.3124	50.9478		0.3002	0.255	0.2353	54.2742		1420	57.8423	45.7258	49.0522
1420	0.6859	0.627	0.6393		0.650733			0.3918	0.4086	0.3719	42.1864		0.2999	0.3448	0.3124	50.9733		0.2999	0.255	0.2352	54.2957		1430	57.8136	45.7043	49.0267
1430	0.6859	0.627	0.6393		0.650733			0.3918	0.4086	0.3718	42.1918		0.2997	0.3447	0.3124	50.9886		0.2999	0.255	0.235	54.3065		1440	57.8082	45.6935	49.0114
1440	0.6859	0.627	0.6393		0.650733			0.3916	0.4086	0.3717	42.208		0.2994	0.3447	0.3122	51.0142		0.2995	0.255	0.235	54.328		1450	57.792	45.672	48.9858
1450	0.6859	0.627	0.6393		0.650733			0.3916	0.4084	0.3715	42.2297		0.2993	0.3446	0.312	51.0347		0.2994	0.255	0.2347	54.3495		1460	57.7703	45.6505	48.9653
1460	0.6859	0.627	0.6393		0.650733			0.3915	0.4082	0.3713	42.2567		0.2992	0.3446	0.3119	51.045		0.2992	0.255	0.2346	54.3656		1470	57.7433	45.6344	48.955
1470	0.6859	0.6267	0.6394		0.650667			0.3915	0.4082	0.3713	42.2505		0.2989	0.3443	0.3118	51.0758		0.2989	0.255	0.2345	54.3871		1480	57.7495	45.6129	48.9242
1480	0.6859	0.627	0.6394		0.650767			0.3914	0.4081	0.3712	42.2761		0.2987	0.3442	0.3118	51.0987		0.2988	0.255	0.2345	54.3925		1490	57.7239	45.6075	48.9013
1490	0.6859	0.627	0.6394		0.650767			0.3912	0.408	0.3711	42.2977		0.2987	0.3442	0.3116	51.1089		0.2987	0.255	0.2341	54.4194		1500	57.7023	45.5806	48.8911
1500	0.6859	0.6267	0.6394		0.650667			0.391	0.4078	0.3711	42.31		0.2983	0.3442	0.3116	51.1219		0.2983	0.255	0.2339	54.4516		1510	57.69	45.5484	48.8781
1510	0.6859	0.627	0.6394		0.650767			0.391	0.4078	0.3711	42.3193		0.2983	0.3441	0.3115	51.1397		0.2983	0.255	0.2339	54.4516		1520	57.6807	45.5484	48.8603
1520	0.6859	0.627	0.6397		0.650867			0.391	0.4078	0.371	42.3341		0.2982	0.344	0.3113	51.1677		0.2982	0.255	0.2338	54.4624		1530	57.6659	45.5376	48.8323
1530	0.6859	0.627	0.6397		0.650867			0.3909	0.4078	0.371	42.3395		0.298	0.344	0.3111	51.1882		0.2981	0.2545	0.2334	54.5161		1540	57.6605	45.4839	48.8118
1540	0.6859	0.627	0.64		0.650967			0.3907	0.4078	0.3707	42.3759		0.298	0.344	0.311	51.2008		0.298	0.254	0.2333	54.5538		1550	57.6241	45.4462	48.7992
1550	0.6859	0.6267	0.64		0.650867			0.3907	0.4078	0.3706	42.372		0.2976	0.3439	0.311	51.2189		0.2976	0.254	0.2333	54.5753		1560	57.628	45.4247	48.7811
1560	0.6859	0.627	0.6397		0.650867			0.3906	0.4077	0.3706	42.3828		0.2975	0.3439	0.3108	51.2343		0.2976	0.253	0.2331	54.6398		1570	57.6172	45.3602	48.7657
1570	0.6859	0.6267	0.64		0.650867			0.3906	0.4077	0.3705	42.3882		0.2974	0.3436	0.3108	51.2547		0.2974	0.253	0.233	54.6559		1580	57.6118	45.3441	48.7453
1580	0.6859	0.6266	0.6401		0.650867			0.3906	0.4075	0.3704	42.4044		0.2972	0.3435	0.3105	51.2855		0.2974	0.253	0.2327	54.672		1590	57.5956	45.328	48.7145
1590	0.6859	0.6266	0.64		0.650833			0.3905	0.4075	0.3704	42.4067		0.2969	0.3434	0.3104	51.3086		0.2971	0.253	0.2327	54.6882		1600	57.5933	45.3118	48.6914
1600	0.6859	0.6266	0.6401		0.650867			0.3905	0.4073	0.3704	42.4206		0.2969	0.3434	0.3103	51.3162		0.2969	0.253	0.2325	54.7097		1610	57.5794	45.2903	48.6838
1610	0.6859	0.6266	0.6401		0.650867			0.3905	0.4073	0.3702	42.4315		0.2967	0.3434	0.3103	51.3264		0.2966	0.253	0.2325	54.7258		1620	57.5685	45.2742	48.6736
1620	0.6859	0.6266	0.6401		0.650867			0.3903	0.4072	0.3702	42.4477		0.2966	0.3434	0.3103	51.3316		0.2966	0.253	0.2323	54.7366		1630	57.5523	45.2634	48.6684
1630	0.6859	0.6266	0.6404		0.650967			0.3901	0.4072	0.3702	42.4678		0.2964	0.3432	0.31	51.3749		0.2964	0.253	0.2323	54.7473		1640	57.5322	45.2527	48.6251
1640	0.6859	0.6266	0.6404		0.650967			0.3901	0.4071	0.37	42.484		0.2961	0.3431	0.31	51.3954		0.2964	0.253	0.2318	54.7742		1650	57.516	45.2258	48.6046
1650	0.6859	0.6266	0.6404		0.650967			0.39	0.4071	0.3699	42.4949		0.296	0.3429	0.3098	51.421		0.296	0.253	0.2319	54.7903		1660	57.5051	45.2097	48.579
1660	0.6859	0.6266	0.6404		0.650967			0.3899	0.407	0.3698	42.5111		0.2959	0.3429	0.3097	51.4312		0.2959	0.253	0.2317	54.8065		1670	57.4889	45.1935	48.5688
1670	0.6859	0.6266	0.6406		0.651033			0.3899	0.4067	0.3698	42.5335		0.2958	0.3428	0.3096	51.4515		0.2959	0.253	0.2317	54.8065		1680	57.4665	45.1935	48.5485
1680	0.6859	0.6266	0.6406		0.651033			0.3899	0.4067	0.3698	42.5335		0.2956	0.3428	0.3096	51.4618		0.2956	0.253	0.2313	54.8441		1690	57.4665	45.1559	48.5382
1690	0.6859	0.6266	0.6406		0.651033			0.3898	0.4067	0.3698	42.5389		0.2956	0.3426	0.3096	51.472		0.2953	0.253	0.2313	54.8602		1700	57.4611	45.1398	48.528
1700	0.6859	0.6266	0.6406		0.651033			0.3898	0.4066	0.3696	42.5551		0.2953	0.3426	0.3094	51.4976		0.2953	0.253	0.2311	54.871		1710	57.4449	45.129	48.5024
1710	0.6859	0.6266	0.6406		0.651033			0.3895	0.4066	0.3696	42.5714		0.2952	0.3426	0.3093	51.5079		0.295	0.253	0.2311	54.8871		1720	57.4286	45.1129	48.4921
1720	0.6859	0.6266	0.6406		0.651033			0.3895	0.4066	0.3696	42.5714		0.295	0.3426	0.3093	51.5181		0.2949	0.253	0.2309	54.9032		1730	57.4286	45.0968	48.4819
1730	0.6859	0.6266	0.6406		0.651033			0.3895	0.4065	0.3693	42.593		0.2949	0.3425	0.3089	51.5488		0.2947	0.253	0.2306	54.9301		1740	57.407	45.0699	48.4512
1740	0.6859	0.6266	0.6406		0.651033			0.3895	0.4064	0.3693	42.5984		0.2945	0.3425	0.3089	51.5693		0.2945	0.253	0.2305	54.9462		1750	57.4016	45.0538	48.4307
1750	0.6859	0.6266	0.6409		0.651133			0.3895	0.4064	0.3691	42.6185		0.2945	0.3424	0.3088	51.587		0.2943	0.253	0.2303	54.9677		1760	57.3815	45.0323	48.413
1760	0.6859	0.6266	0.6409		0.651133			0.3894	0.4064	0.3691	42.6239		0.2943	0.3422	0.3088	51.6075		0.2943	0.253	0.2302	54.9731		1770	57.3761	45.0269	48.3925
1770	0.6859	0.6266	0.641		0.651167			0.3894	0.406	0.369	42.6541		0.2943	0.3422	0.3088	51.6099		0.2942	0.253	0.2302	54.9785		1780	57.3459	45.0215	48.3901
1780	0.6859	0.6266	0.641		0.651167			0.3892	0.406	0.3689	42.6703		0.2942	0.3422	0.3086	51.6253		0.2939	0.253	0.2302	54.9946		1790	57.3297	45.0054	48.3747
1790	0.6859	0.6266	0.641		0.651167			0.3892	0.406	0.3689	42.6703		0.2939	0.342	0.3086	51.6509		0.2937	0.253	0.2301	55.0108		1800	57.3297	44.9892	48.3491
1800	0.6859	0.6266	0.641		0.651167		DPPH SA	42.4811	39.7568	45.773			54.8656	47.4789	52.6082			49.4032	55.9677	59.6613
Blank cuvette	0.0345

## Sheet: 0.02 mM
TIME	0.02							PG	Abs			Free radical scavenging		GG			Free radical scavenging		GA					Free radical scavenging			Free radical remaining
	DPPH				AVERAGE	Blank cuvette		rep1	rep3	rep3	rep4	%		rep1	rep3	rep3	%		rep1	rep3	rep3	rep4	rep5	%		TIME (s)	PG	GA	GG
0	0.7263	0.7198	0.712	0.7358	0.723475	0.0345		0.5585	0.602	0.5783	0.5514	21.9057		0.5493	0.5359	0.5839	24.2546		0.6801	0.5531	0.5393	0.5314	0.4967	23.7099		0	78.0943	76.2901	75.7454
10	0.7263	0.7206	0.712	0.7358	0.723675			0.5189	0.551	0.5797	0.4763	27.8884		0.4183	0.4083	0.4308	44.1893		0.4979	0.4101	0.3931	0.3719	0.3523	46.2314		10	72.1116	53.7686	55.8107
20	0.7263	0.7162	0.7102	0.7346	0.721825			0.493	0.5167	0.5596	0.4546	31.4044		0.3559	0.348	0.3605	53.399		0.4553	0.3794	0.3204	0.3109	0.2949	53.7802		20	68.5956	46.2198	46.601
30	0.7267	0.7124	0.7041	0.7346	0.71945			0.4744	0.4864	0.5361	0.4341	34.5573		0.3132	0.3083	0.3248	58.9848		0.4279	0.3442	0.2986	0.2803	0.2596	58.0086		30	65.4427	41.9914	41.0152
40	0.7269	0.7137	0.7025	0.7367	0.71995			0.4521	0.4634	0.5192	0.4009	38.0845		0.2798	0.2816	0.3011	63.0899		0.4153	0.3093	0.2712	0.2603	0.244	61.2634		40	61.9155	38.7366	36.9101
50	0.7275	0.7124	0.7028	0.7358	0.719625			0.4343	0.4452	0.5021	0.3728	41.0181		0.2576	0.2622	0.286	65.8311		0.3993	0.2834	0.2526	0.2469	0.2225	64.0299		50	58.9819	35.9701	34.1689
60	0.7275	0.7118	0.7023	0.7356	0.7193			0.4189	0.4288	0.4825	0.3511	43.6587		0.241	0.2467	0.2661	68.346		0.3866	0.265	0.2434	0.238	0.209	65.844		60	56.3413	34.156	31.654
70	0.7281	0.7146	0.7019	0.737	0.7204			0.4045	0.4145	0.4663	0.3319	46.0854		0.2295	0.234	0.2493	70.3893		0.3812	0.2306	0.2331	0.2311	0.2003	67.8146		70	53.9146	32.1854	29.6107
80	0.7278	0.7146	0.7025	0.7373	0.72055			0.3916	0.4031	0.4523	0.3153	48.0978		0.2187	0.2241	0.238	71.9505		0.3684	0.2255	0.2233	0.2258	0.1951	68.9352		80	51.9022	31.0648	28.0495
90	0.7278	0.7146	0.7039	0.7379	0.72105			0.3813	0.3924	0.4393	0.3038	49.7924		0.2101	0.2164	0.2274	73.277		0.3563	0.2109	0.2182	0.2212	0.1916	70.1202		90	50.2076	29.8798	26.723
100	0.7278	0.7146	0.7045	0.7379	0.7212			0.3717	0.3828	0.4275	0.3014	51.0194		0.2014	0.2093	0.2193	74.443		0.3422	0.1929	0.2123	0.2178	0.1913	71.3412		100	48.9806	28.6588	25.557
110	0.7278	0.7146	0.7041	0.7385	0.72125			0.3629	0.3741	0.4173	0.2897	52.4572		0.1944	0.2032	0.2119	75.4399		0.3199	0.1916	0.2068	0.2148	0.1887	72.3538		110	47.5428	27.6462	24.5601
120	0.7281	0.7146	0.7032	0.7388	0.721175			0.3551	0.3663	0.4077	0.2649	54.2724		0.1879	0.198	0.2043	76.3741		0.2999	0.1927	0.2024	0.2122	0.1852	73.2071		120	45.7276	26.7929	23.6259
130	0.7281	0.7146	0.7025	0.739	0.72105			0.3475	0.3592	0.3989	0.2477	55.7461		0.1828	0.1931	0.1987	77.1272		0.2828	0.1899	0.1993	0.2097	0.1811	74.0645		130	44.2539	25.9355	22.8728
140	0.7281	0.7146	0.7015	0.739	0.7208			0.3412	0.3526	0.3909	0.2438	56.6334		0.1781	0.1888	0.1942	77.7745		0.2656	0.1907	0.1971	0.2073	0.1772	74.7807		140	43.3666	25.2193	22.2255
150	0.7281	0.7146	0.7025	0.739	0.72105			0.3354	0.3468	0.3837	0.2428	57.3702		0.1733	0.185	0.1903	78.3895		0.251	0.185	0.1952	0.2054	0.1739	75.5881		150	42.6298	24.4119	21.6105
160	0.7281	0.7146	0.7015	0.7394	0.7209			0.3298	0.3412	0.3767	0.2402	58.1184		0.1694	0.1815	0.1863	78.9384		0.2373	0.1854	0.1931	0.2037	0.1727	76.116		160	41.8816	23.884	21.0616
170	0.7281	0.7146	0.7015	0.7394	0.7209			0.3242	0.3359	0.3701	0.234	58.9816		0.166	0.1785	0.1819	79.4629		0.2238	0.1789	0.1909	0.2021	0.1715	76.8444		170	41.0184	23.1556	20.5371
180	0.7281	0.7146	0.7015	0.739	0.7208			0.3192	0.331	0.3641	0.23	59.7006		0.1627	0.1758	0.1777	79.9553		0.2124	0.173	0.1887	0.2008	0.1711	77.4588		180	40.2994	22.5412	20.0447
190	0.7281	0.7146	0.7015	0.7388	0.72075			0.3146	0.3259	0.358	0.2257	60.4299		0.1598	0.1732	0.1744	80.3813		0.2036	0.1705	0.1866	0.1998	0.17	77.9089		190	39.5701	22.0911	19.6187
200	0.7281	0.7146	0.7015	0.7388	0.72075			0.3104	0.321	0.3525	0.2202	61.1621		0.1568	0.1706	0.1725	80.7456		0.196	0.1664	0.1844	0.1986	0.1683	78.3985		200	38.8379	21.6015	19.2544
210	0.7281	0.7146	0.7015	0.7385	0.720675			0.3069	0.3168	0.3473	0.214	61.8538		0.154	0.1686	0.1709	81.0544		0.1886	0.1642	0.1828	0.1978	0.1667	78.7926		210	38.1462	21.2074	18.9456
220	0.7281	0.7146	0.7015	0.7385	0.720675			0.303	0.3127	0.3422	0.2079	62.5533		0.152	0.1664	0.1705	81.2779		0.1827	0.1622	0.1815	0.1968	0.165	79.1394		220	37.4467	20.8606	18.7221
230	0.7281	0.7146	0.7015	0.7388	0.72075			0.2989	0.3089	0.337	0.2045	63.1585		0.1498	0.1645	0.1693	81.5373		0.1775	0.1611	0.1807	0.1958	0.1637	79.4157		230	36.8415	20.5843	18.4627
240	0.7281	0.7146	0.7015	0.7385	0.720675			0.2952	0.3058	0.3324	0.2026	63.639		0.1477	0.1627	0.168	81.7879		0.173	0.1588	0.1808	0.1949	0.1625	79.6699		240	36.361	20.3301	18.2121
250	0.7281	0.7146	0.7015	0.7385	0.720675			0.2908	0.3025	0.328	0.2008	64.1454		0.1459	0.1612	0.1667	82.0114		0.1687	0.1568	0.1814	0.1942	0.1615	79.8856		250	35.8546	20.1144	17.9886
260	0.7281	0.7146	0.7015	0.7385	0.720675			0.2875	0.2989	0.324	0.1996	64.5863		0.1438	0.1599	0.1653	82.2446		0.165	0.1548	0.1816	0.1931	0.161	80.0925		260	35.4137	19.9075	17.7554
270	0.7281	0.7146	0.7015	0.7385	0.720675			0.2843	0.296	0.3202	0.198	65.0053		0.142	0.1588	0.1632	82.4875		0.1615	0.1531	0.1807	0.1921	0.1603	80.3199		270	34.9947	19.6801	17.5125
280	0.7281	0.7146	0.7015	0.7379	0.720525			0.2816	0.293	0.3168	0.1968	65.373		0.1404	0.1582	0.161	82.6974		0.1583	0.1511	0.1771	0.1913	0.1595	80.6188		280	34.627	19.3812	17.3026
290	0.7281	0.7146	0.7015	0.7379	0.720525			0.2787	0.2901	0.3132	0.1946	65.7957		0.1388	0.1577	0.1586	82.9161		0.1555	0.1498	0.1747	0.1904	0.159	80.8491		290	34.2043	19.1509	17.0839
300	0.7281	0.7146	0.7015	0.7373	0.720375			0.276	0.2877	0.3097	0.1925	66.1782		0.1374	0.1573	0.1568	83.0873		0.1531	0.1482	0.1728	0.1899	0.1586	81.0432		300	33.8218	18.9568	16.9127
310	0.7281	0.7146	0.7015	0.7364	0.72015			0.2734	0.285	0.3066	0.1907	66.5391		0.136	0.156	0.1557	83.2665		0.1508	0.1468	0.1726	0.1893	0.1581	81.1828		310	33.4609	18.8172	16.7335
320	0.7281	0.7146	0.7015	0.7358	0.72			0.2709	0.2825	0.3033	0.1891	66.8928		0.1345	0.1542	0.155	83.4573		0.1479	0.1456	0.1717	0.1888	0.1575	81.3567		320	33.1072	18.6433	16.5427
330	0.7281	0.7146	0.7015	0.7364	0.72015			0.2687	0.2803	0.3003	0.1876	67.2245		0.1333	0.1525	0.154	83.6506		0.1453	0.1444	0.1713	0.1877	0.1568	81.5358		330	32.7755	18.4642	16.3494
340	0.7281	0.7146	0.7015	0.7379	0.720525			0.2663	0.2778	0.2974	0.1864	67.5704		0.1318	0.1509	0.1533	83.8441		0.1453	0.1434	0.1708	0.1874	0.1561	81.6187		340	32.4296	18.3813	16.1559
350	0.7281	0.7146	0.7015	0.7381	0.720575			0.2641	0.2757	0.2945	0.1852	67.8789		0.1308	0.1498	0.1526	83.9813		0.1467	0.1424	0.1704	0.1866	0.1554	81.6638		350	32.1211	18.3362	16.0187
360	0.7281	0.7146	0.7015	0.7381	0.720575			0.2618	0.2735	0.2919	0.1836	68.1959		0.1296	0.149	0.1516	84.1271		0.145	0.1416	0.1697	0.186	0.1548	81.7921		360	31.8041	18.2079	15.8729
370	0.7281	0.7146	0.7015	0.7381	0.720575			0.2596	0.2716	0.2893	0.1825	68.4801		0.1286	0.1482	0.1506	84.2631		0.1438	0.1406	0.1687	0.1855	0.154	81.9233		370	31.5199	18.0767	15.7369
380	0.7281	0.7146	0.7015	0.7381	0.720575			0.2576	0.2695	0.2866	0.1812	68.7753		0.1276	0.1474	0.1495	84.404		0.1432	0.1398	0.1678	0.1849	0.1534	82.0253		380	31.2247	17.9747	15.596
390	0.7281	0.7146	0.7015	0.7381	0.720575			0.2557	0.2678	0.2843	0.1798	69.0413		0.1266	0.1466	0.1483	84.5498		0.1423	0.139	0.1671	0.1846	0.1531	82.1127		390	30.9587	17.8873	15.4502
400	0.7281	0.7146	0.7015	0.7381	0.720575			0.254	0.2659	0.282	0.1788	69.2927		0.1255	0.1456	0.1474	84.6956		0.1414	0.1383	0.1665	0.1841	0.1525	82.2089		400	30.7073	17.7911	15.3044
410	0.7281	0.7146	0.7015	0.7381	0.720575			0.2521	0.2641	0.2794	0.1776	69.566		0.1246	0.1448	0.1466	84.817		0.1404	0.1376	0.166	0.1835	0.1518	82.311		410	30.434	17.689	15.183
420	0.7281	0.7146	0.7015	0.7381	0.720575			0.2505	0.2623	0.2772	0.1766	69.8065		0.1236	0.1437	0.1459	84.9531		0.1396	0.1368	0.1656	0.1831	0.1512	82.3984		420	30.1935	17.6016	15.0469
430	0.7281	0.7146	0.7015	0.7381	0.720575			0.2486	0.2609	0.275	0.1755	70.047		0.1228	0.1427	0.1451	85.0794		0.1396	0.1362	0.1653	0.1826	0.1509	82.448		430	29.953	17.552	14.9206
440	0.7281	0.7146	0.7015	0.7381	0.720575			0.2469	0.2591	0.2729	0.1746	70.2839		0.1221	0.1418	0.1444	85.1911		0.1394	0.1355	0.1648	0.1821	0.1505	82.515		440	29.7161	17.485	14.8089
450	0.7281	0.7146	0.7015	0.7381	0.720575			0.2455	0.2577	0.2707	0.1735	70.5061		0.1211	0.1412	0.1437	85.3029		0.1393	0.1349	0.1642	0.1818	0.1501	82.5733		450	29.4939	17.4267	14.6971
460	0.7281	0.7146	0.7015	0.7381	0.720575			0.244	0.2561	0.2688	0.1726	70.7211		0.1203	0.1405	0.1429	85.4146		0.1387	0.1344	0.1637	0.1813	0.1495	82.652		460	29.2789	17.348	14.5854
470	0.7281	0.7146	0.7015	0.7381	0.720575			0.2424	0.2547	0.267	0.1716	70.9325		0.1196	0.1398	0.1421	85.5215		0.1381	0.1337	0.1632	0.1809	0.149	82.7308		470	29.0675	17.2692	14.4785
480	0.7281	0.7146	0.7015	0.7381	0.720575			0.2412	0.2533	0.265	0.1707	71.1329		0.1188	0.139	0.1412	85.643		0.1372	0.1332	0.1628	0.1805	0.1485	82.8095		480	28.8671	17.1905	14.357
490	0.7281	0.7146	0.7015	0.7381	0.720575			0.2397	0.2518	0.2633	0.1699	71.3333		0.1182	0.1383	0.1409	85.7207		0.1365	0.1326	0.1625	0.1802	0.1481	82.8765		490	28.6667	17.1235	14.2793
500	0.7281	0.7146	0.7015	0.7381	0.720575			0.2384	0.2506	0.2613	0.1691	71.5264		0.1174	0.1377	0.1401	85.8276		0.136	0.1319	0.162	0.1798	0.1477	82.9494		500	28.4736	17.0506	14.1724
510	0.7281	0.7146	0.7015	0.7381	0.720575			0.237	0.2493	0.2596	0.1682	71.7196		0.1167	0.137	0.1394	85.9296		0.1353	0.1316	0.1615	0.1796	0.1471	83.0164		510	28.2804	16.9836	14.0704
520	0.7281	0.7146	0.7015	0.7381	0.720575			0.2358	0.2479	0.2578	0.1676	71.9018		0.1161	0.1365	0.1388	86.0122		0.1346	0.1311	0.1612	0.1791	0.1468	83.0835		520	28.0982	16.9165	13.9878
530	0.7281	0.7146	0.7015	0.7381	0.720575			0.2346	0.2468	0.2561	0.1669	72.073		0.1153	0.1359	0.1383	86.1045		0.1342	0.1307	0.1606	0.1788	0.1464	83.1447		530	27.927	16.8553	13.8955
540	0.7281	0.7146	0.7015	0.7381	0.720575			0.2334	0.2456	0.2544	0.1663	72.2443		0.1149	0.1352	0.1377	86.1871		0.1335	0.1302	0.1604	0.1783	0.146	83.2117		540	27.7557	16.7883	13.8129
550	0.7281	0.7146	0.7015	0.7381	0.720575			0.2323	0.2445	0.2529	0.1654	72.4119		0.1142	0.1346	0.137	86.2843		0.1328	0.1296	0.16	0.1781	0.1455	83.2817		550	27.5881	16.7183	13.7157
560	0.7281	0.7146	0.7015	0.7381	0.720575			0.2311	0.2434	0.2513	0.1648	72.5759		0.1136	0.134	0.1366	86.362		0.1321	0.1294	0.1597	0.1779	0.1451	83.3342		560	27.4241	16.6658	13.638
570	0.7281	0.7146	0.7015	0.7381	0.720575			0.2302	0.2421	0.2497	0.1641	72.7399		0.113	0.1337	0.136	86.4349		0.1316	0.1289	0.1593	0.1775	0.1446	83.4012		570	27.2601	16.5988	13.5651
580	0.7281	0.7146	0.7015	0.7381	0.720575			0.229	0.2412	0.2484	0.1635	72.8856		0.1124	0.133	0.1354	86.5272		0.131	0.1285	0.1589	0.1771	0.1442	83.4654		580	27.1144	16.5346	13.4728
590	0.7281	0.7146	0.7015	0.7381	0.720575			0.228	0.2402	0.2468	0.163	73.035		0.112	0.1324	0.1349	86.6001		0.1305	0.128	0.1586	0.1769	0.1439	83.5178		590	26.965	16.4822	13.3999
600	0.7281	0.7146	0.7015	0.7381	0.720575			0.2269	0.239	0.2455	0.1624	73.1881		0.1113	0.1319	0.1345	86.6778		0.13	0.1277	0.1583	0.1766	0.1434	83.5732		600	26.8119	16.4268	13.3222
610	0.7281	0.7146	0.7015	0.7381	0.720575			0.2261	0.238	0.244	0.1616	73.3375		0.1108	0.1315	0.1339	86.7507		0.1294	0.1273	0.1578	0.1763	0.1431	83.6344		610	26.6625	16.3656	13.2493
620	0.7281	0.7146	0.7015	0.7381	0.720575			0.2251	0.237	0.2427	0.1611	73.4759		0.1102	0.131	0.1334	86.8285		0.1288	0.1269	0.1575	0.1761	0.1427	83.6898		620	26.5241	16.3102	13.1715
630	0.7281	0.7146	0.7015	0.7381	0.720575			0.224	0.2362	0.2412	0.1605	73.6217		0.1099	0.1305	0.133	86.8868		0.1284	0.1266	0.1573	0.1757	0.1424	83.7365		630	26.3783	16.2635	13.1132
640	0.7281	0.7146	0.7015	0.7381	0.720575			0.2233	0.2353	0.2399	0.1602	73.7383		0.1094	0.1301	0.1326	86.9499		0.1278	0.1262	0.1568	0.1754	0.142	83.8006		640	26.2617	16.1994	13.0501
650	0.7281	0.7146	0.7015	0.7381	0.720575			0.2223	0.2342	0.2388	0.1595	73.8804		0.1088	0.1296	0.1322	87.0228		0.1273	0.126	0.1565	0.1753	0.1417	83.8414		650	26.1196	16.1586	12.9772
660	0.7281	0.7146	0.7015	0.7381	0.720575			0.2214	0.2334	0.2374	0.1591	74.0079		0.1084	0.1293	0.1317	87.0811		0.127	0.1255	0.1562	0.1749	0.1413	83.8968		660	25.9921	16.1032	12.9189
670	0.7281	0.7146	0.7015	0.7381	0.720575			0.2204	0.2325	0.2362	0.1587	74.1355		0.1079	0.1288	0.1312	87.154		0.1265	0.1251	0.1557	0.1747	0.141	83.9522		670	25.8645	16.0478	12.846
680	0.7281	0.7146	0.7015	0.7381	0.720575			0.2197	0.2317	0.235	0.1581	74.2557		0.1074	0.1283	0.1308	87.222		0.1259	0.1247	0.1555	0.1746	0.1406	84.0017		680	25.7443	15.9983	12.778
690	0.7281	0.7146	0.7015	0.7381	0.720575			0.219	0.2309	0.2338	0.1576	74.3723		0.107	0.1279	0.1304	87.2803		0.1255	0.1246	0.1553	0.1742	0.1404	84.0396		690	25.6277	15.9604	12.7197
700	0.7281	0.7146	0.7015	0.7381	0.720575			0.2181	0.2301	0.2325	0.1572	74.4962		0.1066	0.1276	0.13	87.3337		0.1251	0.1244	0.1549	0.1741	0.1401	84.0805		700	25.5038	15.9195	12.6663
710	0.7281	0.7146	0.7015	0.7381	0.720575			0.2175	0.2294	0.2313	0.1569	74.5983		0.1061	0.1269	0.1296	87.4115		0.1248	0.1239	0.1547	0.1738	0.1396	84.1329		710	25.4017	15.8671	12.5885
720	0.7281	0.7146	0.7015	0.7381	0.720575			0.2167	0.2286	0.2302	0.1565	74.7112		0.1057	0.1267	0.1294	87.4504		0.1243	0.1236	0.1543	0.1735	0.1394	84.1825		720	25.2888	15.8175	12.5496
730	0.7281	0.7146	0.7015	0.7381	0.720575			0.2159	0.2275	0.2291	0.1561	74.8351		0.1052	0.1265	0.1288	87.5135		0.1238	0.1233	0.154	0.1733	0.139	84.232		730	25.1649	15.768	12.4865
740	0.7281	0.7146	0.7015	0.7381	0.720575			0.2152	0.2269	0.228	0.1558	74.9335		0.105	0.126	0.1285	87.5621		0.1234	0.123	0.1538	0.1731	0.1388	84.2699		740	25.0665	15.7301	12.4379
750	0.7281	0.7146	0.7015	0.7381	0.720575			0.2145	0.2262	0.2269	0.1552	75.0465		0.1045	0.1255	0.128	87.635		0.123	0.1225	0.1534	0.173	0.1384	84.3224		750	24.9535	15.6776	12.365
760	0.7281	0.7146	0.7015	0.7381	0.720575			0.2139	0.2253	0.2259	0.1548	75.1521		0.1041	0.1251	0.1276	87.6933		0.1227	0.1224	0.1532	0.1726	0.1382	84.3574		760	24.8479	15.6426	12.3067
770	0.7281	0.7146	0.7015	0.7381	0.720575			0.213	0.2247	0.2248	0.1547	75.2505		0.1037	0.1247	0.1273	87.7467		0.1223	0.1222	0.1528	0.1724	0.1379	84.4011		770	24.7495	15.5989	12.2533
780	0.7281	0.7146	0.7015	0.7381	0.720575			0.2125	0.224	0.2239	0.1543	75.3416		0.1034	0.1245	0.1269	87.7905		0.1221	0.1218	0.1527	0.1724	0.1376	84.4303		780	24.6584	15.5697	12.2095
790	0.7281	0.7146	0.7015	0.7381	0.720575			0.2118	0.2233	0.2229	0.1538	75.4473		0.103	0.124	0.1266	87.8488		0.1218	0.1216	0.1525	0.1719	0.1373	84.474		790	24.5527	15.526	12.1512
800	0.7281	0.7146	0.7015	0.7381	0.720575			0.2112	0.2226	0.2218	0.1536	75.542		0.1026	0.1238	0.1262	87.8973		0.1213	0.1214	0.1521	0.1718	0.1368	84.5236		800	24.458	15.4764	12.1027
810	0.7281	0.7146	0.7015	0.7381	0.720575			0.2104	0.2219	0.2208	0.1532	75.6477		0.1023	0.1236	0.126	87.9313		0.1211	0.1211	0.1518	0.1718	0.1367	84.5498		810	24.3523	15.4502	12.0687
820	0.7281	0.7146	0.7015	0.7381	0.720575			0.2099	0.2214	0.2198	0.153	75.7279		0.1019	0.123	0.1255	88.0042		0.1206	0.1208	0.1516	0.1715	0.1365	84.5935		820	24.2721	15.4065	11.9958
830	0.7281	0.7146	0.7015	0.7381	0.720575			0.2093	0.2206	0.219	0.1525	75.8263		0.1016	0.1225	0.1252	88.0577		0.1202	0.1207	0.1512	0.1713	0.1361	84.6372		830	24.1737	15.3628	11.9423
840	0.7281	0.7146	0.7015	0.7381	0.720575			0.2087	0.2202	0.218	0.1522	75.9101		0.1013	0.1225	0.125	88.082		0.12	0.1202	0.1511	0.171	0.1359	84.6751		840	24.0899	15.3249	11.918
850	0.7281	0.7146	0.7015	0.7381	0.720575			0.2081	0.2195	0.2172	0.1521	75.9902		0.1008	0.1222	0.1246	88.1403		0.1198	0.1201	0.1509	0.1709	0.1355	84.7043		850	24.0098	15.2957	11.8597
860	0.7281	0.7146	0.7015	0.7381	0.720575			0.2075	0.2189	0.2162	0.1516	76.0886		0.1006	0.1217	0.1244	88.184		0.1193	0.1197	0.1506	0.1707	0.1352	84.7539		860	23.9114	15.2461	11.816
870	0.7281	0.7146	0.7015	0.7381	0.720575			0.2071	0.2182	0.2153	0.1514	76.1688		0.1002	0.1214	0.124	88.2374		0.1191	0.1195	0.1504	0.1705	0.1349	84.7859		870	23.8312	15.2141	11.7626
880	0.7281	0.7146	0.7015	0.7381	0.720575			0.2065	0.2176	0.2143	0.151	76.2635		0.1	0.1211	0.1238	88.2714		0.1188	0.1194	0.1503	0.1704	0.1346	84.8122		880	23.7365	15.1878	11.7286
890	0.7281	0.7146	0.7015	0.7381	0.720575			0.2059	0.2169	0.2134	0.1508	76.351		0.0996	0.1208	0.1233	88.3298		0.1185	0.119	0.1499	0.1703	0.1344	84.853		890	23.649	15.147	11.6702
900	0.7281	0.7146	0.7015	0.7381	0.720575			0.2054	0.2165	0.2126	0.1506	76.4202		0.0994	0.1205	0.123	88.3686		0.1183	0.1188	0.1498	0.1699	0.134	84.8909		900	23.5798	15.1091	11.6314
910	0.7281	0.7146	0.7015	0.7381	0.720575			0.2049	0.2159	0.2117	0.1504	76.5004		0.0991	0.1202	0.1228	88.4075		0.1179	0.1186	0.1495	0.1698	0.1339	84.9229		910	23.4996	15.0771	11.5925
920	0.7281	0.7146	0.7015	0.7381	0.720575			0.2045	0.2153	0.2109	0.1501	76.5769		0.0987	0.12	0.1225	88.4512		0.1177	0.1185	0.1493	0.1697	0.1337	84.9463		920	23.4231	15.0537	11.5488
930	0.7281	0.7146	0.7015	0.7381	0.720575			0.2038	0.2147	0.2102	0.1499	76.6571		0.0985	0.1196	0.1223	88.4901		0.1173	0.1182	0.149	0.1696	0.1333	84.99		930	23.3429	15.01	11.5099
940	0.7281	0.7146	0.7015	0.7381	0.720575			0.2035	0.2142	0.2093	0.1495	76.7336		0.0981	0.1194	0.1221	88.529		0.1173	0.118	0.1489	0.1694	0.1329	85.0162		940	23.2664	14.9838	11.471
950	0.7281	0.7146	0.7015	0.7381	0.720575			0.2031	0.2137	0.2086	0.1494	76.7955		0.0979	0.119	0.1217	88.5775		0.1173	0.1178	0.1485	0.1692	0.1325	85.0512		950	23.2045	14.9488	11.4225
960	0.7281	0.7146	0.7015	0.7381	0.720575			0.2025	0.2132	0.2079	0.149	76.8757		0.0976	0.1188	0.1214	88.6164		0.1171	0.1175	0.1483	0.1691	0.1323	85.0803		960	23.1243	14.9197	11.3836
970	0.7281	0.7146	0.7015	0.7381	0.720575			0.2021	0.2129	0.207	0.1489	76.9377		0.0973	0.1186	0.1211	88.6553		0.1173	0.1173	0.1481	0.1688	0.1321	85.1008		970	23.0623	14.8992	11.3447
980	0.7281	0.7146	0.7015	0.7381	0.720575			0.2015	0.2123	0.2062	0.1487	77.0178		0.097	0.1183	0.121	88.6893		0.1173	0.1172	0.1481	0.1687	0.1321	85.1066		980	22.9822	14.8934	11.3107
990	0.7281	0.7146	0.7015	0.7381	0.720575			0.201	0.2117	0.2054	0.1483	77.1016		0.0969	0.1179	0.1207	88.7282		0.1171	0.1171	0.1477	0.1687	0.1317	85.1387		990	22.8984	14.8613	11.2718
1000	0.7281	0.7146	0.7015	0.7381	0.720575			0.2008	0.2114	0.2047	0.1481	77.1526		0.0965	0.1178	0.1203	88.7719		0.1169	0.1167	0.1474	0.1685	0.1314	85.1795		1000	22.8474	14.8205	11.2281
1010	0.7281	0.7146	0.7015	0.7381	0.720575			0.2002	0.2108	0.2042	0.1479	77.2219		0.0963	0.1174	0.1201	88.8107		0.1169	0.1166	0.1473	0.1683	0.1313	85.194		1010	22.7781	14.806	11.1893
1020	0.7281	0.7146	0.7015	0.7381	0.720575			0.1998	0.2103	0.2032	0.1478	77.2948		0.0959	0.1173	0.1197	88.8545		0.1163	0.1163	0.147	0.1682	0.131	85.2407		1020	22.7052	14.7593	11.1455
1030	0.7281	0.7146	0.7015	0.7381	0.720575			0.1995	0.2097	0.2025	0.1476	77.3603		0.0957	0.1171	0.1196	88.8788		0.1161	0.1161	0.147	0.1681	0.131	85.2553		1030	22.6397	14.7447	11.1212
1040	0.7281	0.7146	0.7015	0.7381	0.720575			0.1988	0.2093	0.202	0.1475	77.4223		0.0954	0.1167	0.1194	88.9225		0.116	0.116	0.1467	0.1677	0.1307	85.2902		1040	22.5777	14.7098	11.0775
1050	0.7281	0.7146	0.7015	0.7381	0.720575			0.1986	0.2089	0.201	0.1473	77.4879		0.0952	0.1164	0.119	88.9662		0.1158	0.1158	0.1466	0.1676	0.1306	85.3106		1050	22.5121	14.6894	11.0338
1060	0.7281	0.7146	0.7015	0.7381	0.720575			0.1981	0.2085	0.2005	0.1471	77.5462		0.095	0.1163	0.1189	88.9857		0.1157	0.1157	0.1462	0.1676	0.1302	85.3398		1060	22.4538	14.6602	11.0143
1070	0.7281	0.7146	0.7015	0.7381	0.720575			0.1979	0.208	0.1998	0.1469	77.6045		0.0948	0.116	0.1188	89.0148		0.1153	0.1153	0.146	0.1675	0.13	85.3777		1070	22.3955	14.6223	10.9852
1080	0.7281	0.7146	0.7015	0.7381	0.720575			0.1974	0.2075	0.1992	0.1467	77.6701		0.0945	0.1158	0.1185	89.0537		0.1152	0.1152	0.1459	0.1675	0.1299	85.3894		1080	22.3299	14.6106	10.9463
1090	0.7281	0.7146	0.7015	0.7381	0.720575			0.1971	0.2071	0.1985	0.1466	77.7247		0.0942	0.1156	0.1182	89.0925		0.115	0.115	0.1455	0.1672	0.1295	85.4331		1090	22.2753	14.5669	10.9075
1100	0.7281	0.7146	0.7015	0.7381	0.720575			0.1965	0.2067	0.1977	0.1464	77.7976		0.0941	0.1152	0.1179	89.1314		0.1149	0.1149	0.1454	0.167	0.1294	85.4506		1100	22.2024	14.5494	10.8686
1110	0.7281	0.7146	0.7015	0.7381	0.720575			0.1963	0.2062	0.1971	0.1461	77.8559		0.0937	0.115	0.1178	89.1654		0.1146	0.1146	0.1451	0.167	0.1291	85.4856		1110	22.1441	14.5144	10.8346
1120	0.7281	0.7146	0.7015	0.7381	0.720575			0.1959	0.2058	0.1964	0.146	77.9142		0.0936	0.1149	0.1174	89.1946		0.1146	0.1146	0.1449	0.1667	0.1289	85.506		1120	22.0858	14.494	10.8054
1130	0.7281	0.7146	0.7015	0.7381	0.720575			0.1955	0.2054	0.1958	0.146	77.9652		0.0934	0.1146	0.1173	89.2237		0.1144	0.1144	0.1448	0.1666	0.1288	85.5264		1130	22.0348	14.4736	10.7763
1140	0.7281	0.7146	0.7015	0.7381	0.720575			0.1952	0.2051	0.1952	0.1458	78.0163		0.0932	0.1144	0.1172	89.248		0.114	0.114	0.1446	0.1665	0.1286	85.5643		1140	21.9837	14.4357	10.752
1150	0.7281	0.7146	0.7015	0.7381	0.720575			0.1948	0.2046	0.1946	0.1458	78.0709		0.0929	0.1142	0.1168	89.2917		0.1139	0.1139	0.1444	0.1665	0.1284	85.5818		1150	21.9291	14.4182	10.7083
1160	0.7281	0.7146	0.7015	0.7381	0.720575			0.1944	0.2042	0.1941	0.1456	78.1256		0.0928	0.1139	0.1167	89.316		0.1139	0.1139	0.1442	0.1663	0.1282	85.5992		1160	21.8744	14.4008	10.684
1170	0.7281	0.7146	0.7015	0.7381	0.720575			0.1941	0.2038	0.1935	0.1454	78.1802		0.0924	0.1138	0.1164	89.3549		0.1136	0.1136	0.144	0.1661	0.128	85.6342		1170	21.8198	14.3658	10.6451
1180	0.7281	0.7146	0.7015	0.7381	0.720575			0.1938	0.2035	0.1929	0.1453	78.2276		0.0922	0.1135	0.1161	89.3938		0.1135	0.1135	0.1438	0.1661	0.1278	85.6517		1180	21.7724	14.3483	10.6062
1190	0.7281	0.7146	0.7015	0.7381	0.720575			0.1935	0.2031	0.1921	0.1451	78.2895		0.092	0.1133	0.116	89.4181		0.1135	0.1135	0.1438	0.166	0.1278	85.6546		1190	21.7105	14.3454	10.5819
1200	0.7281	0.7146	0.7015	0.7381	0.720575			0.1931	0.2027	0.1916	0.145	78.3406		0.0919	0.113	0.1158	89.4472		0.1131	0.1131	0.1434	0.1659	0.1274	85.7042		1200	21.6594	14.2958	10.5528
1210	0.7281	0.7146	0.7015	0.7381	0.720575			0.1929	0.2023	0.1909	0.1449	78.3916		0.0915	0.1129	0.1157	89.4764		0.113	0.113	0.1433	0.1655	0.1273	85.7275		1210	21.6084	14.2725	10.5236
1220	0.7281	0.7146	0.7015	0.7381	0.720575			0.1926	0.202	0.1905	0.1447	78.4353		0.0914	0.1128	0.1153	89.5055		0.1128	0.1128	0.1432	0.1655	0.1272	85.745		1220	21.5647	14.255	10.4945
1230	0.7281	0.7146	0.7015	0.7381	0.720575			0.1921	0.2016	0.1899	0.1445	78.4972		0.0913	0.1124	0.1152	89.5347		0.1125	0.1125	0.1431	0.1654	0.1271	85.7712		1230	21.5028	14.2288	10.4653
1240	0.7281	0.7146	0.7015	0.7381	0.720575			0.1918	0.2013	0.1893	0.1443	78.5483		0.0909	0.1123	0.115	89.5687		0.1124	0.1124	0.1427	0.1654	0.1267	85.8004		1240	21.4517	14.1996	10.4313
1250	0.7281	0.7146	0.7015	0.7381	0.720575			0.1915	0.2009	0.1887	0.1439	78.6102		0.0908	0.112	0.1149	89.593		0.1123	0.1123	0.1427	0.1653	0.1267	85.8091		1250	21.3898	14.1909	10.407
1260	0.7281	0.7146	0.7015	0.7381	0.720575			0.1913	0.2005	0.1881	0.1438	78.6576		0.0906	0.1118	0.1146	89.627		0.1122	0.1122	0.1426	0.1652	0.1266	85.8237		1260	21.3424	14.1763	10.373
1270	0.7281	0.7146	0.7015	0.7381	0.720575			0.1909	0.2002	0.1876	0.1438	78.7013		0.0904	0.1117	0.1145	89.6464		0.112	0.112	0.1423	0.1652	0.1263	85.8529		1270	21.2987	14.1471	10.3536
1280	0.7281	0.7146	0.7015	0.7381	0.720575			0.1907	0.1999	0.1871	0.1436	78.745		0.0902	0.1114	0.1142	89.6853		0.112	0.112	0.1421	0.165	0.1261	85.8703		1280	21.255	14.1297	10.3147
1290	0.7281	0.7146	0.7015	0.7381	0.720575			0.1905	0.1995	0.1865	0.1434	78.796		0.0901	0.1113	0.114	89.7047		0.1117	0.1117	0.142	0.1648	0.126	85.8995		1290	21.204	14.1005	10.2953
1300	0.7281	0.7146	0.7015	0.7381	0.720575			0.1901	0.1992	0.1861	0.1431	78.8471		0.09	0.1109	0.1139	89.7339		0.1116	0.1116	0.1418	0.1647	0.1258	85.9199		1300	21.1529	14.0801	10.2661
1310	0.7281	0.7146	0.7015	0.7381	0.720575			0.1898	0.1988	0.1855	0.1431	78.8944		0.0897	0.1108	0.1138	89.7582		0.1114	0.1114	0.1417	0.1646	0.1257	85.9403		1310	21.1056	14.0597	10.2418
1320	0.7281	0.7146	0.7015	0.7381	0.720575			0.1894	0.1986	0.185	0.1429	78.9418		0.0895	0.1107	0.1135	89.7873		0.1113	0.1113	0.1416	0.1644	0.1256	85.9578		1320	21.0582	14.0422	10.2127
1330	0.7281	0.7146	0.7015	0.7381	0.720575			0.1893	0.1982	0.1844	0.1428	78.9855		0.0893	0.1106	0.1133	89.8116		0.1111	0.1111	0.1413	0.1644	0.1253	85.987		1330	21.0145	14.013	10.1884
1340	0.7281	0.7146	0.7015	0.7381	0.720575			0.1888	0.198	0.1838	0.1425	79.0438		0.0892	0.1102	0.1131	89.8456		0.1109	0.1109	0.1412	0.1643	0.1252	86.0074		1340	20.9562	13.9926	10.1544
1350	0.7281	0.7146	0.7015	0.7381	0.720575			0.1887	0.1975	0.1835	0.1423	79.0839		0.0891	0.1101	0.113	89.8602		0.1108	0.1108	0.141	0.1643	0.125	86.0249		1350	20.9161	13.9751	10.1398
1360	0.7281	0.7146	0.7015	0.7381	0.720575			0.1883	0.1974	0.1828	0.1422	79.1313		0.0887	0.11	0.1129	89.8893		0.1108	0.1108	0.1409	0.1641	0.1249	86.0365		1360	20.8687	13.9635	10.1107
1370	0.7281	0.7146	0.7015	0.7381	0.720575			0.1881	0.197	0.1824	0.1421	79.1714		0.0886	0.1099	0.1125	89.9185		0.1106	0.1106	0.1406	0.1641	0.1246	86.0657		1370	20.8286	13.9343	10.0815
1380	0.7281	0.7146	0.7015	0.7381	0.720575			0.1879	0.1966	0.182	0.1418	79.2187		0.0885	0.1096	0.1124	89.9428		0.1106	0.1106	0.1405	0.1639	0.1245	86.0773		1380	20.7813	13.9227	10.0572
1390	0.7281	0.7146	0.7015	0.7381	0.720575			0.1876	0.1964	0.1814	0.1417	79.2625		0.0884	0.1095	0.1123	89.9574		0.1102	0.1102	0.1405	0.1638	0.1245	86.1036		1390	20.7375	13.8964	10.0426
1400	0.7281	0.7146	0.7015	0.7381	0.720575			0.1872	0.1963	0.1809	0.1415	79.3062		0.0882	0.1091	0.112	90.0011		0.1101	0.1101	0.1404	0.1638	0.1244	86.1152		1400	20.6938	13.8848	9.99891
1410	0.7281	0.7146	0.7015	0.7381	0.720575			0.1871	0.1958	0.1805	0.1415	79.3426		0.0879	0.1091	0.112	90.0157		0.1101	0.1101	0.1401	0.1637	0.1241	86.1356		1410	20.6574	13.8644	9.98433
1420	0.7281	0.7146	0.7015	0.7381	0.720575			0.1869	0.1955	0.18	0.1411	79.3937		0.0878	0.1089	0.1118	90.04		0.11	0.11	0.1399	0.1635	0.1239	86.1589		1420	20.6063	13.8411	9.96004
1430	0.7281	0.7146	0.7015	0.7381	0.720575			0.1865	0.1952	0.1797	0.141	79.4337		0.0876	0.1088	0.1116	90.0643		0.1099	0.1099	0.1398	0.1633	0.1238	86.1764		1430	20.5663	13.8236	9.93575
1440	0.7281	0.7146	0.7015	0.7381	0.720575			0.1863	0.1951	0.1792	0.1407	79.4738		0.0875	0.1085	0.1114	90.0934		0.1099	0.1099	0.1398	0.1632	0.1238	86.1794		1440	20.5262	13.8206	9.90659
1450	0.7281	0.7146	0.7015	0.7381	0.720575			0.1861	0.1946	0.1786	0.1407	79.5212		0.0873	0.1084	0.1113	90.1128		0.1096	0.1096	0.1396	0.1632	0.1236	86.2085		1450	20.4788	13.7915	9.88716
1460	0.7281	0.7146	0.7015	0.7381	0.720575			0.1859	0.1944	0.1781	0.1407	79.554		0.0871	0.1081	0.1111	90.1468		0.1094	0.1094	0.1395	0.1632	0.1235	86.226		1460	20.446	13.774	9.85315
1470	0.7281	0.7146	0.7015	0.7381	0.720575			0.1857	0.1941	0.1778	0.1404	79.5941		0.087	0.1081	0.1108	90.1663		0.1092	0.1092	0.1391	0.1631	0.1231	86.2639		1470	20.4059	13.7361	9.83372
1480	0.7281	0.7146	0.7015	0.7381	0.720575			0.1854	0.1938	0.1772	0.1403	79.6414		0.0868	0.1079	0.1108	90.1857		0.1091	0.1091	0.139	0.163	0.123	86.2785		1480	20.3586	13.7215	9.81428
1490	0.7281	0.7146	0.7015	0.7381	0.720575			0.1852	0.1936	0.1769	0.1401	79.6742		0.0868	0.1078	0.1107	90.1954		0.1089	0.1089	0.1389	0.163	0.1229	86.296		1490	20.3258	13.704	9.80456
1500	0.7281	0.7146	0.7015	0.7381	0.720575			0.1849	0.1933	0.1764	0.14	79.718		0.0865	0.1074	0.1103	90.2489		0.1089	0.1089	0.1388	0.1627	0.1228	86.3105		1500	20.282	13.6895	9.75112
1510	0.7281	0.7146	0.7015	0.7381	0.720575			0.1846	0.193	0.1758	0.1399	79.7653		0.0863	0.1073	0.1102	90.2683		0.1088	0.1088	0.1388	0.1627	0.1228	86.3164		1510	20.2347	13.6836	9.73169
1520	0.7281	0.7146	0.7015	0.7381	0.720575			0.1844	0.1929	0.1755	0.1396	79.7981		0.0862	0.1073	0.1101	90.278		0.1086	0.1086	0.1387	0.1626	0.1227	86.3368		1520	20.2019	13.6632	9.72197
1530	0.7281	0.7146	0.7015	0.7381	0.720575			0.1843	0.1926	0.175	0.1395	79.8346		0.086	0.1072	0.11	90.2975		0.1085	0.1085	0.1383	0.1626	0.1223	86.3659		1530	20.1654	13.6341	9.70253
1540	0.7281	0.7146	0.7015	0.7381	0.720575			0.1841	0.1922	0.1748	0.1394	79.8674		0.086	0.1068	0.1099	90.3218		0.1084	0.1084	0.1383	0.1625	0.1223	86.3747		1540	20.1326	13.6253	9.67824
1550	0.7281	0.7146	0.7015	0.7381	0.720575			0.1837	0.192	0.1743	0.1393	79.9111		0.0858	0.1067	0.1096	90.3509		0.1081	0.1081	0.1382	0.1624	0.1222	86.4009		1550	20.0889	13.5991	9.64909
1560	0.7281	0.7146	0.7015	0.7381	0.720575			0.1836	0.1916	0.1737	0.1392	79.9548		0.0857	0.1067	0.1095	90.3606		0.108	0.108	0.1379	0.1624	0.1219	86.4242		1560	20.0452	13.5758	9.63937
1570	0.7281	0.7146	0.7015	0.7381	0.720575			0.1835	0.1915	0.1734	0.1389	79.984		0.0856	0.1064	0.1094	90.3849		0.1079	0.1079	0.1379	0.1622	0.1219	86.4359		1570	20.016	13.5641	9.61508
1580	0.7281	0.7146	0.7015	0.7381	0.720575			0.1831	0.1913	0.173	0.1388	80.024		0.0852	0.1063	0.1092	90.4189		0.1078	0.1078	0.1377	0.1622	0.1217	86.4534		1580	19.976	13.5466	9.58107
1590	0.7281	0.7146	0.7015	0.7381	0.720575			0.183	0.1909	0.1726	0.1387	80.0605		0.0851	0.1061	0.1091	90.4384		0.1078	0.1078	0.1376	0.162	0.1216	86.465		1590	19.9395	13.535	9.56164
1600	0.7281	0.7146	0.7015	0.7381	0.720575			0.1827	0.1908	0.1721	0.1385	80.1006		0.0849	0.1059	0.1089	90.4675		0.1078	0.1078	0.1374	0.1619	0.1214	86.4796		1600	19.8994	13.5204	9.53249
1610	0.7281	0.7146	0.7015	0.7381	0.720575			0.1826	0.1905	0.1719	0.1384	80.1261		0.0849	0.1058	0.1088	90.4772		0.1074	0.1074	0.1373	0.1619	0.1213	86.5088		1610	19.8739	13.4912	9.52277
1620	0.7281	0.7146	0.7015	0.7381	0.720575			0.1824	0.1902	0.1714	0.1381	80.1735		0.0848	0.1057	0.1088	90.4869		0.1074	0.1074	0.1372	0.1617	0.1212	86.5204		1620	19.8265	13.4796	9.51305
1630	0.7281	0.7146	0.7015	0.7381	0.720575			0.1821	0.1901	0.1709	0.1381	80.2062		0.0847	0.1056	0.1085	90.5112		0.1073	0.1073	0.137	0.1617	0.121	86.5379		1630	19.7938	13.4621	9.48876
1640	0.7281	0.7146	0.7015	0.7381	0.720575			0.1819	0.1898	0.1706	0.1381	80.2354		0.0845	0.1053	0.1084	90.5404		0.1072	0.1072	0.1368	0.1616	0.1208	86.5583		1640	19.7646	13.4417	9.45961
1650	0.7281	0.7146	0.7015	0.7381	0.720575			0.1816	0.1896	0.1702	0.1379	80.2755		0.0843	0.1052	0.1081	90.5695		0.1072	0.1072	0.1367	0.1616	0.1207	86.5642		1650	19.7245	13.4358	9.43046
1660	0.7281	0.7146	0.7015	0.7381	0.720575			0.1814	0.1893	0.1698	0.1378	80.3119		0.0841	0.1051	0.1081	90.5841		0.107	0.107	0.1367	0.1615	0.1207	86.5787		1660	19.6881	13.4213	9.41588
1670	0.7281	0.7146	0.7015	0.7381	0.720575			0.1814	0.1891	0.1694	0.1378	80.3338		0.0841	0.105	0.108	90.5938		0.1068	0.1068	0.1366	0.1613	0.1206	86.602		1670	19.6662	13.398	9.40616
1680	0.7281	0.7146	0.7015	0.7381	0.720575			0.1811	0.1888	0.1691	0.1377	80.3702		0.084	0.1048	0.1079	90.6133		0.1068	0.1068	0.1365	0.1613	0.1205	86.6079		1680	19.6298	13.3921	9.38673
1690	0.7281	0.7146	0.7015	0.7381	0.720575			0.1809	0.1886	0.1687	0.1375	80.4067		0.0837	0.1046	0.1077	90.6473		0.1067	0.1067	0.1362	0.1611	0.1202	86.637		1690	19.5933	13.363	9.35272
1700	0.7281	0.7146	0.7015	0.7381	0.720575			0.1808	0.1883	0.1683	0.1375	80.4358		0.0836	0.1045	0.1077	90.657		0.1066	0.1066	0.1361	0.1611	0.1201	86.6487		1700	19.5642	13.3513	9.343
1710	0.7281	0.7146	0.7015	0.7381	0.720575			0.1805	0.1881	0.168	0.1373	80.4723		0.0835	0.1044	0.1073	90.6861		0.1066	0.1066	0.136	0.1611	0.12	86.6545		1710	19.5277	13.3455	9.31385
1720	0.7281	0.7146	0.7015	0.7381	0.720575			0.1804	0.188	0.1676	0.1371	80.5014		0.0834	0.1042	0.1072	90.7056		0.1063	0.1063	0.1359	0.161	0.1199	86.6808		1720	19.4986	13.3192	9.29442
1730	0.7281	0.7146	0.7015	0.7381	0.720575			0.1802	0.1879	0.1671	0.1372	80.5269		0.0834	0.1041	0.1072	90.7104		0.1063	0.1063	0.1357	0.161	0.1197	86.6924		1730	19.4731	13.3076	9.28956
1740	0.7281	0.7146	0.7015	0.7381	0.720575			0.18	0.1876	0.1669	0.1371	80.5561		0.0832	0.1041	0.107	90.7299		0.1061	0.1061	0.1357	0.161	0.1197	86.7041		1740	19.4439	13.2959	9.27012
1750	0.7281	0.7146	0.7015	0.7381	0.720575			0.1798	0.1872	0.1665	0.137	80.5961		0.083	0.1039	0.1068	90.759		0.1061	0.1061	0.1355	0.1609	0.1195	86.7187		1750	19.4039	13.2813	9.24097
1760	0.7281	0.7146	0.7015	0.7381	0.720575			0.1797	0.1871	0.166	0.137	80.6217		0.0829	0.1036	0.1067	90.7833		0.1059	0.1059	0.1354	0.1609	0.1194	86.7361		1760	19.3783	13.2639	9.21668
1770	0.7281	0.7146	0.7015	0.7381	0.720575			0.1794	0.187	0.1658	0.1366	80.6581		0.0828	0.1035	0.1066	90.7979		0.1059	0.1059	0.1352	0.1608	0.1192	86.7507		1770	19.3419	13.2493	9.2021
1780	0.7281	0.7146	0.7015	0.7381	0.720575			0.1792	0.1866	0.1654	0.1365	80.6982		0.0826	0.1034	0.1064	90.8222		0.1058	0.1058	0.1351	0.1608	0.1191	86.7624		1780	19.3018	13.2376	9.17781
1790	0.7281	0.7146	0.7015	0.7381	0.720575			0.1792	0.1865	0.165	0.1365	80.7164		0.0825	0.1031	0.1063	90.8465		0.1057	0.1057	0.1349	0.1605	0.1189	86.7886		1790	19.2836	13.2114	9.15352
1800	0.7281	0.7146	0.7015	0.7381	0.720575			0.1791	0.1863	0.1647	0.1364	80.7419		0.0825	0.1031	0.1061	90.8562		0.1057	0.1057	0.1349	0.1604	0.1189	86.7915		1800	19.2581	13.2085	9.1438
							DPPH SA	78.9236	77.8741	81.0225	85.1474			93.0796	90.1096	89.677			89.6221	89.6221	85.366	81.6492	87.6981

## Sheet: GRAPHS
			Concentration	uM
			2	5	10	20			2	5	10	20
		GG1	8.17222	26.9063	54.8656	93.0796		GG	90.9613	72.8166	48.3491	9.0446
		GG2	9.81316	27.4605	47.4789	90.1096		PG	91.3932	77.3178	57.3297	18.3022
		GG3	9.13079	27.1834	52.6082	89.677		GA	87.6856	73.8075	44.9892	14.4542
		PG1	6.46331	24.5549	42.4811	78.9236		SD-GG	0.824336	0.277125	3.78526	1.85226
		PG2	7.07337	20.8095	39.7568	81.0225		SD-GA	3.19881	1.87269	3.01257	3.16639
		PG3	12.2836	22.6822	45.773	85.1474		SD-PG	0.600701	0.562647	5.19556	3.98948
		GA1	12.9151	26.7551	59.6613	89.6221
		GA2	11.7137	25.6298	55.9677	85.366
		GA3	12.3144	26.1925	49.4032	81.6492
