# Supplementary material for: Antioxidant property and characterization data of 1-o-galloylglycerol synthesized via enzymatic glycerolysis
Source: Data Brief. 2020 Jan 14;29:105110. doi: 10.1016/j.dib.2020.105110 (PMC6974738; doi:10.1016/j.dib.2020.105110)
Supplement: Multimedia component 1 [file mmc1.zip › Supplementary materials/In vitro assays/abts.xlsx]

## Sheet: Sheet1
Trolox	rep1 (expressed as ABTS+. inhibition)	rep2	rep3	average	stdev		ABTS+. Inhibition was calculated as (blank-Abs)/blank
10	8.51449	6.7029	7.24638	7.48792	0.929638
20	13.587	13.7681	13.0435	13.4662	0.377113
50	28.9855	26.087	27.5362	27.5362	1.44928
100	50.9058	50.7246	50.9058	50.8454	0.104592
200	86.9565	84.2391	88.2246	86.4734	2.0362
GG	rep1 (expressed as ABTS+. inhibition)	rep2	rep3	average	stdev
10	18.1159	19.7464	16.4855	18.1159	1.63043
20	37.6812	38.0435	39.3116	38.3454	0.856126
40	67.9348	68.4783	65.5797	67.3309	1.54074
50	89.6739	87.3188	86.0507	87.6812	1.83857
100	100	100	100	100	0
GA	rep1 (expressed as ABTS+. inhibition)	rep2	rep3	average	stdev
10	15.7609	16.6667	19.7464	17.3913	2.08923
20	35.8696	37.1377	38.0435	37.0169	1.09198
40	68.1159	67.7536	67.9348	67.9348	0.181159
50	86.5942	90.2174	90.2174	89.0097	2.09185
100	100	100	100	100	0
PG	rep1 (expressed as ABTS+. inhibition)	rep2	rep3	average	stdev
10	13.587	14.3116	16.1232	14.6739	1.30636
20	27.1739	29.7101	31.1594	29.3478	2.01731
40	63.2246	61.9565	60.1449	61.7754	1.54783
50	79.7101	78.8043	76.4493	78.3213	1.68326
100	100	100	100	100	0
