# Supplementary material for: Antioxidant property and characterization data of 1-o-galloylglycerol synthesized via enzymatic glycerolysis
Source: Data Brief. 2020 Jan 14;29:105110. doi: 10.1016/j.dib.2020.105110 (PMC6974738; doi:10.1016/j.dib.2020.105110)
Supplement: Multimedia component 1 [file mmc1.zip › Supplementary materials/In vitro assays/h2o2.xlsx]

## Sheet: Sheet1
H2O2	rep1 (Abs)	rep2	rep3	average	stdev
0	0.441	0.447	0.444	0.444	0.003		H2O2 inhibition was calculated as (20-(Abs-0.4356)/0.0435)/20*100%, 20 was the initial concentration of H2O2
2	0.516	0.491	0.507	0.504667	0.0126623		Abs of each sample can be found within each calculation
5	0.661	0.678	0.657	0.665333	0.0111505
10	0.866	0.861	0.878	0.868333	0.00873689
20	1.319	1.305	1.294	1.306	0.01253
GG	rep1 (expressed as H2O2 inhibition)	rep2	rep3	average	stdev									Trolox	rep1 (expressed as H2O2 inhibition)	rep2	rep3	average	stdev
0	0	0	0	0	0									0	0	0	0	0	0
20	5.35632	2.71264	6.96552	5.01149	2.1473									20	1.60735	1.49254	-0.114811	0.995025	0.962858
40	22.2529	13.6322	14.092	16.659	4.84988									40	4.94186	2.03488	4.94186	3.97287	1.67834
200	53.6322	56.1609	54.5517	54.7816	1.27995									200	21.5632	23.6322	20.1839	21.7931	1.73559
400	95.3563	96.1717	96.1717	95.8999	0.470755									400	50.8736	51.6782	49.0345	50.5287	1.35515
GA	rep1 (expressed as H2O2 inhibition)	rep2	rep3	average	stdev
0	0	0	0	0	0
20	2.82759	4.43678	1.7931	3.01916	1.33221
40	4.55172	12.5977	8.57471	8.57471	4.02299
200	38.9195	38.2299	41.1034	39.4176	1.50014
400	83.2874	87.8851	86.5057	85.8927	2.35936
PG	rep1 (expressed as H2O2 inhibition)	rep2	rep3	average	stdev
0	0	0	0	0	0
20	2.5977	4.66667	5.35632	4.2069	1.43563
40	7.42529	7.77011	16.046	10.4138	4.88066
200	36.8506	38.5747	42.2529	39.2261	2.75942
400	86.6207	87.3103	84.6667	86.1992	1.3713
