# Supplementary material for: Antioxidant property and characterization data of 1-o-galloylglycerol synthesized via enzymatic glycerolysis
Source: Data Brief. 2020 Jan 14;29:105110. doi: 10.1016/j.dib.2020.105110 (PMC6974738; doi:10.1016/j.dib.2020.105110)
Supplement: Multimedia component 1 [file mmc1.zip › Supplementary materials/In vitro assays/FRAP.xlsx]

## Sheet: FRAP
FeSO4	rep1 (Abs)	rep2	rep3	average	stdev			EQVLT Fe2+ was calculated as (Abs+0.0348)/0.0007
100	0.042	0.038	0.042	0.0406667	0.0023094
200	0.093	0.096	0.096	0.095	0.00173205
500	0.303	0.316	0.314	0.311	0.007
1000	0.639	0.664	0.649	0.650667	0.0125831
2000	1.35	1.341	1.332	1.341	0.009
GG	rep1 (Abs)	rep2	rep3	average	stdev	EQVLT Fe2+	rep1	rep2	rep3	average	stdev
20	0.032	0.025	0.023	0.0266667	0.00472582	20	95.4286	85.4286	82.5714	87.8095	6.75117
40	0.044	0.045	0.053	0.0473333	0.00493288	40	112.571	114	125.429	117.333	7.04698
100	0.219	0.2	0.2	0.206333	0.0109697	100	362.571	335.429	335.429	344.476	15.6709
200	0.452	0.455	0.466	0.457667	0.00737111	200	695.429	699.714	715.429	703.524	10.5302
400	0.933	0.905	0.97	0.936	0.0326037	400	1382.57	1342.57	1435.43	1386.86	46.5767
GA	rep1 (Abs)	rep2	rep3	average	stdev	EQVLT Fe2+	rep1	rep2	rep3	average	stdev
20	0.027	0.006	0.027	0.02	0.0121244	20	88.2857	58.2857	88.2857	78.2857	17.3205
40	0.03	0.05	0.06	0.0466667	0.0152753	40	92.5714	121.143	135.429	116.381	21.8218
100	0.196	0.222	0.182	0.2	0.0202978	100	329.714	366.857	309.714	335.429	28.9968
200	0.42	0.404	0.417	0.413667	0.0085049	200	649.714	626.857	645.429	640.667	12.1499
400	0.881	0.886	0.877	0.881333	0.00450925	400	1308.29	1315.43	1302.57	1308.76	6.44179
PG	rep1 (Abs)	rep2	rep3	average	stdev	EQVLT Fe2+	rep1	rep2	rep3	average	stdev
20	0.01	0.035	0.013	0.0193333	0.0136504	20	64	99.7143	68.2857	77.3333	19.5006
40	0.039	0.045	0.037	0.0403333	0.00416333	40	105.429	114	102.571	107.333	5.94762
100	0.224	0.135	0.151	0.17	0.0474447	100	369.714	242.571	265.429	292.571	67.7781
200	0.312	0.335	0.331	0.326	0.0122882	200	495.429	528.286	522.571	515.429	17.5546
400	0.721	0.671	0.674	0.688667	0.0280416	400	1079.71	1008.29	1012.57	1033.52	40.0595
