# Supplementary material for: Antioxidant property and characterization data of 1-o-galloylglycerol synthesized via enzymatic glycerolysis
Source: Data Brief. 2020 Jan 14;29:105110. doi: 10.1016/j.dib.2020.105110 (PMC6974738; doi:10.1016/j.dib.2020.105110)
Supplement: Multimedia component 1 [file mmc1.zip › Supplementary materials/UV/PG.csv]

Wavelength nm.	Abs.
190	-0.022
191	0.004
192	-0.048
193	0.043
194	0.058
195	0.06
196	0.015
197	0.031
198	-0.028
199	-0.014
200	0.011
201	0.041
202	0.043
203	0
204	-0.011
205	0.032
206	0.05
207	-0.072
208	0.015
209	0.063
210	0.137
211	0.276
212	0.436
213	0.581
214	0.749
215	0.884
216	0.995
217	1.128
218	1.19
219	1.224
220	1.237
221	1.234
222	1.21
223	1.167
224	1.105
225	1.027
226	0.937
227	0.841
228	0.736
229	0.627
230	0.522
231	0.425
232	0.34
233	0.268
234	0.211
235	0.165
236	0.133
237	0.11
238	0.093
239	0.083
240	0.077
241	0.076
242	0.078
243	0.082
244	0.087
245	0.094
246	0.102
247	0.112
248	0.122
249	0.134
250	0.147
251	0.16
252	0.176
253	0.192
254	0.209
255	0.226
256	0.244
257	0.262
258	0.281
259	0.3
260	0.318
261	0.338
262	0.358
263	0.377
264	0.395
265	0.413
266	0.431
267	0.448
268	0.463
269	0.477
270	0.49
271	0.501
272	0.51
273	0.517
274	0.522
275	0.525
276	0.525
277	0.523
278	0.519
279	0.513
280	0.506
281	0.497
282	0.486
283	0.475
284	0.463
285	0.45
286	0.437
287	0.422
288	0.408
289	0.395
290	0.381
291	0.368
292	0.354
293	0.341
294	0.328
295	0.314
296	0.3
297	0.285
298	0.271
299	0.257
300	0.243
301	0.228
302	0.213
303	0.198
304	0.183
305	0.168
306	0.155
307	0.141
308	0.127
309	0.113
310	0.1
311	0.088
312	0.076
313	0.066
314	0.056
315	0.048
316	0.04
317	0.034
318	0.028
319	0.023
320	0.019
321	0.016
322	0.014
323	0.011
324	0.009
325	0.008
326	0.007
327	0.006
328	0.005
329	0.005
330	0.004
331	0.004
332	0.004
333	0.003
334	0.003
335	0.003
336	0.003
337	0.003
338	0.003
339	0.003
340	0.002
341	0.002
342	0.002
343	0.002
344	0.002
345	0.002
346	0.002
347	0.002
348	0.002
349	0.002
350	0.002
351	0.002
352	0.002
353	0.002
354	0.002
355	0.002
356	0.002
357	0.002
358	0.002
359	0.002
360	0.002
361	0.002
362	0.002
363	0.002
364	0.002
365	0.002
366	0.002
367	0.002
368	0.002
369	0.002
370	0.002
371	0.002
372	0.002
373	0.002
374	0.002
375	0.002
376	0.002
377	0.002
378	0.002
379	0.002
380	0.002
381	0.002
382	0.002
383	0.002
384	0.002
385	0.002
386	0.002
387	0.002
388	0.002
389	0.002
390	0.002
391	0.003
392	0.002
393	0.002
394	0.002
395	0.002
396	0.002
397	0.002
398	0.002
399	0.002
400	0.002
401	0.002
402	0.002
403	0.002
404	0.002
405	0.002
406	0.002
407	0.002
408	0.002
409	0.002
410	0.002
411	0.002
412	0.002
413	0.002
414	0.002
415	0.002
416	0.002
417	0.001
418	0.001
419	0.001
420	0.001
421	0.001
422	0.001
423	0.001
424	0.001
425	0.001
426	0.001
427	0.001
428	0.001
429	0.001
430	0.001
431	0.001
432	0.001
433	0.001
434	0.001
435	0.001
436	0.001
437	0.001
438	0.001
439	0.001
440	0.001
441	0.001
442	0.001
443	0.001
444	0.001
445	0.001
446	0.001
447	0.001
448	0.001
449	0.001
450	0.001
451	0.001
452	0.001
453	0.001
454	0.001
455	0.001
456	0.001
457	0.001
458	0.001
459	0.001
460	0
461	0.001
462	0.001
463	0.001
464	0.001
465	0.001
466	0.001
467	0.001
468	0.001
469	0.001
470	0.001
471	0.001
472	0.001
473	0.001
474	0.001
475	0.001
476	0.001
477	0.001
478	0.001
479	0.001
480	0.001
481	0.001
482	0.001
483	0.001
484	0.001
485	0.001
486	0.001
487	0.001
488	0.001
489	0.001
490	0.001
491	0.001
492	0.001
493	0.001
494	0.001
495	0.001
496	0.001
497	0.001
498	0.001
499	0.001
500	0.001
501	0.001
502	0.001
503	0.001
504	0.001
505	0.001
506	0.001
507	0.001
508	0.001
509	0.001
510	0.001
511	0.001
512	0.001
513	0.001
514	0.001
515	0.001
516	0.001
517	0.001
518	0.001
519	0.001
520	0.001
521	0.001
522	0.001
523	0.001
524	0.001
525	0.001
526	0.001
527	0.001
528	0.001
529	0.001
530	0.001
531	0.001
532	0.001
533	0.001
534	0.001
535	0.001
536	0.001
537	0.001
538	0.001
539	0.001
540	0.001
541	0.001
542	0.001
543	0.001
544	0.001
545	0.001
546	0.001
547	0.001
548	0.001
549	0.001
550	0.001
551	0.001
552	0.001
553	0.001
554	0.001
555	0.001
556	0.001
557	0.001
558	0.001
559	0.001
560	0.001
561	0.001
562	0.001
563	0.001
564	0.001
565	0.001
566	0.001
567	0.001
568	0.001
569	0.001
570	0.001
571	0.001
572	0.001
573	0.001
574	0.001
575	0.001
576	0.001
577	0.001
578	0.001
579	0.001
580	0.001
581	0.001
582	0.001
583	0.001
584	0.001
585	0.001
586	0.001
587	0.001
588	0.001
589	0.001
590	0.001
591	0.001
592	0.001
593	0.001
594	0.001
595	0.001
596	0.001
597	0.001
598	0.001
599	0.001
600	0.001
601	0.001
602	0.001
603	0.001
604	0.001
605	0.001
606	0.001
607	0.001
608	0.001
609	0.001
610	0.001
611	0.001
612	0.001
613	0.001
614	0.001
615	0.001
616	0.001
617	0.001
618	0.001
619	0.001
620	0.001
621	0.001
622	0.001
623	0.001
624	0.001
625	0.001
626	0.001
627	0.001
628	0.001
629	0.001
630	0.001
631	0.001
632	0.001
633	0.001
634	0.001
635	0.001
636	0.001
637	0
638	0.001
639	0.001
640	0
641	0
642	0
643	0
644	0
645	0
646	0
647	0
648	0
649	0.001
650	0.001
651	0
652	0
653	0
654	0
655	0.001
656	0.001
657	0
658	0
659	0
660	0
661	0
662	0
663	0
664	0
665	0
666	0
667	0
668	0.001
669	0.001
670	0.001
671	0.001
672	0.001
673	0.001
674	0.001
675	0.001
676	0.001
677	0.001
678	0
679	0
680	0
681	0
682	0
683	0
684	0
685	0
686	0
687	0
688	0
689	0
690	0
691	0
692	0
693	0
694	0
695	0
696	0
697	0
698	0
699	0
700	0
