# Supplementary material for: Antioxidant property and characterization data of 1-o-galloylglycerol synthesized via enzymatic glycerolysis
Source: Data Brief. 2020 Jan 14;29:105110. doi: 10.1016/j.dib.2020.105110 (PMC6974738; doi:10.1016/j.dib.2020.105110)
Supplement: Multimedia component 1 [file mmc1.zip › Supplementary materials/UV/GG.csv]

Wavelength nm.	Abs.
190	0.161
191	0.102
192	0.042
193	0.089
194	0.084
195	0.06
196	0.081
197	0.149
198	0.152
199	0.04
200	0.139
201	0.151
202	0.113
203	0.092
204	0.12
205	0.148
206	0.102
207	0.121
208	0.1
209	0.198
210	0.219
211	0.331
212	0.48
213	0.696
214	0.94
215	1.064
216	1.237
217	1.379
218	1.477
219	1.537
220	1.565
221	1.558
222	1.533
223	1.487
224	1.411
225	1.315
226	1.204
227	1.087
228	0.958
229	0.823
230	0.691
231	0.571
232	0.464
233	0.371
234	0.297
235	0.241
236	0.201
237	0.173
238	0.152
239	0.139
240	0.131
241	0.129
242	0.131
243	0.135
244	0.142
245	0.151
246	0.161
247	0.172
248	0.185
249	0.199
250	0.215
251	0.231
252	0.249
253	0.268
254	0.289
255	0.309
256	0.33
257	0.352
258	0.375
259	0.398
260	0.42
261	0.443
262	0.467
263	0.49
264	0.51
265	0.531
266	0.552
267	0.572
268	0.59
269	0.606
270	0.621
271	0.634
272	0.644
273	0.652
274	0.658
275	0.662
276	0.663
277	0.661
278	0.656
279	0.65
280	0.64
281	0.63
282	0.617
283	0.604
284	0.589
285	0.574
286	0.558
287	0.54
288	0.523
289	0.506
290	0.49
291	0.473
292	0.456
293	0.44
294	0.423
295	0.406
296	0.388
297	0.369
298	0.351
299	0.334
300	0.317
301	0.298
302	0.28
303	0.262
304	0.243
305	0.225
306	0.207
307	0.189
308	0.171
309	0.154
310	0.138
311	0.121
312	0.107
313	0.094
314	0.081
315	0.07
316	0.06
317	0.052
318	0.044
319	0.037
320	0.032
321	0.027
322	0.023
323	0.02
324	0.017
325	0.015
326	0.014
327	0.012
328	0.011
329	0.01
330	0.01
331	0.009
332	0.008
333	0.008
334	0.008
335	0.007
336	0.007
337	0.007
338	0.007
339	0.007
340	0.007
341	0.007
342	0.007
343	0.007
344	0.007
345	0.007
346	0.007
347	0.007
348	0.007
349	0.007
350	0.007
351	0.007
352	0.007
353	0.007
354	0.007
355	0.007
356	0.007
357	0.007
358	0.007
359	0.007
360	0.006
361	0.006
362	0.006
363	0.006
364	0.006
365	0.006
366	0.006
367	0.006
368	0.006
369	0.006
370	0.006
371	0.006
372	0.006
373	0.006
374	0.006
375	0.006
376	0.006
377	0.006
378	0.005
379	0.005
380	0.005
381	0.005
382	0.005
383	0.005
384	0.005
385	0.005
386	0.005
387	0.005
388	0.005
389	0.005
390	0.005
391	0.006
392	0.005
393	0.004
394	0.004
395	0.004
396	0.004
397	0.004
398	0.004
399	0.004
400	0.004
401	0.004
402	0.004
403	0.004
404	0.004
405	0.004
406	0.004
407	0.004
408	0.004
409	0.004
410	0.004
411	0.004
412	0.004
413	0.004
414	0.004
415	0.004
416	0.004
417	0.003
418	0.003
419	0.003
420	0.003
421	0.003
422	0.003
423	0.003
424	0.003
425	0.003
426	0.003
427	0.003
428	0.003
429	0.003
430	0.003
431	0.003
432	0.003
433	0.003
434	0.003
435	0.003
436	0.003
437	0.003
438	0.003
439	0.003
440	0.003
441	0.003
442	0.003
443	0.003
444	0.003
445	0.003
446	0.003
447	0.003
448	0.003
449	0.003
450	0.003
451	0.003
452	0.003
453	0.003
454	0.003
455	0.003
456	0.003
457	0.003
458	0.003
459	0.003
460	0.002
461	0.002
462	0.003
463	0.003
464	0.003
465	0.003
466	0.003
467	0.002
468	0.002
469	0.002
470	0.002
471	0.002
472	0.002
473	0.002
474	0.002
475	0.002
476	0.002
477	0.002
478	0.002
479	0.002
480	0.002
481	0.002
482	0.002
483	0.002
484	0.002
485	0.002
486	0.002
487	0.002
488	0.002
489	0.002
490	0.002
491	0.002
492	0.002
493	0.002
494	0.002
495	0.002
496	0.002
497	0.002
498	0.002
499	0.002
500	0.002
501	0.002
502	0.002
503	0.002
504	0.002
505	0.002
506	0.002
507	0.002
508	0.002
509	0.002
510	0.002
511	0.002
512	0.002
513	0.002
514	0.002
515	0.002
516	0.002
517	0.002
518	0.002
519	0.002
520	0.002
521	0.002
522	0.002
523	0.002
524	0.002
525	0.002
526	0.002
527	0.002
528	0.002
529	0.002
530	0.002
531	0.002
532	0.002
533	0.002
534	0.002
535	0.002
536	0.002
537	0.002
538	0.002
539	0.002
540	0.002
541	0.002
542	0.002
543	0.002
544	0.002
545	0.002
546	0.002
547	0.002
548	0.002
549	0.002
550	0.002
551	0.002
552	0.002
553	0.002
554	0.002
555	0.002
556	0.002
557	0.002
558	0.002
559	0.002
560	0.002
561	0.002
562	0.002
563	0.002
564	0.002
565	0.002
566	0.002
567	0.002
568	0.002
569	0.002
570	0.002
571	0.002
572	0.002
573	0.002
574	0.002
575	0.002
576	0.002
577	0.002
578	0.002
579	0.002
580	0.002
581	0.002
582	0.002
583	0.002
584	0.002
585	0.002
586	0.002
587	0.002
588	0.002
589	0.002
590	0.002
591	0.002
592	0.002
593	0.002
594	0.002
595	0.002
596	0.002
597	0.002
598	0.002
599	0.002
600	0.002
601	0.002
602	0.002
603	0.002
604	0.002
605	0.002
606	0.002
607	0.002
608	0.002
609	0.002
610	0.002
611	0.002
612	0.002
613	0.002
614	0.002
615	0.002
616	0.002
617	0.002
618	0.002
619	0.002
620	0.002
621	0.002
622	0.002
623	0.002
624	0.002
625	0.002
626	0.002
627	0.002
628	0.002
629	0.002
630	0.002
631	0.002
632	0.002
633	0.002
634	0.002
635	0.002
636	0.002
637	0.002
638	0.002
639	0.002
640	0.002
641	0.002
642	0.002
643	0.002
644	0.002
645	0.002
646	0.002
647	0.002
648	0.002
649	0.002
650	0.002
651	0.002
652	0.002
653	0.002
654	0.002
655	0.002
656	0.002
657	0.002
658	0.002
659	0.002
660	0.002
661	0.002
662	0.002
663	0.002
664	0.002
665	0.002
666	0.002
667	0.002
668	0.002
669	0.002
670	0.002
671	0.002
672	0.002
673	0.002
674	0.002
675	0.002
676	0.002
677	0.002
678	0.002
679	0.002
680	0.002
681	0.002
682	0.002
683	0.002
684	0.002
685	0.002
686	0.002
687	0.002
688	0.002
689	0.002
690	0.002
691	0.002
692	0.002
693	0.002
694	0.002
695	0.002
696	0.002
697	0.002
698	0.002
699	0.002
700	0.002
